# Supplementary material for: Global analysis of soybean bZIP gene family under stress and identification of salt-stress-responsive candidate genes
Source: Front Plant Sci. 2026 Mar 20;17:1806221. doi: 10.3389/fpls.2026.1806221 (PMC13047201; doi:10.3389/fpls.2026.1806221)
Supplement: Supplementary file 2 [file Table2.xlsx]

## Sheet: Table S1
Supplementary Table S1 Primer sequences used in qRT-PCR analysis
	Forward Primer (5′–3′)	Reverse Primer (5′–3′)
GmbZIP7-1	ACCAACAACATCCACCACCA	GCAGCAACTCCAATCAACCC
GmbZIP17-1	TGGAACGACATCAAACTCG	CAGAAGAGGAAGTGGAAGTGAG
GmbZIP19-1	CAAACAGGCTTATACCAT	GTCTTCTCTTCACTTCTC
GmbZIP30-1	GGTGACCAGAGTTTGAGTGTG	ATGAACAGAACCAGGTGCC
GmbZIP42-1	TCAGATACGCAGACTCCTGG	CCTGTTTCCTTGCTCTTGAAC
GmbZIP45-1	GGTTCTGGTAATGCTCGTCC	CCACAACACTACGCACATACTG
GmbZIP52-1	TGAGTTGAAGTTGCGGTTG	CATAGCCTGATTGTTGGGATAG
GmbZIP72-1	CAGGAGCCGCAATGTTTGAC	GCAACGTTCAGCTTGGGAAG
GmbZIP79-1	TGGTATGGACAATGAGGGC	GCAACAACACCTGCTTTCAC
GmbZIP83-1	TGAGGAATAGAGTTTCGGCTC	CCTGCTTGCTGTTGTGTTC
GmbZIP84-1	TGAGATGACTCTGGAGGACTTC	TGGAAAGGCTGCTGAATG
GmbZIP90-1	AGCAAGCAAGTCTTCGGTG	TTCCCTCCACACATCATCC
GmACTIN	CTATGTATGTAGCCATCCAGGC	CACCATCACCAGAATCCAAC

## Sheet: Table S2
Supplementary Table S2 Physicochemical properties of members of GmbZIP gene family
Gene Name	Transcript Name	Gene ID	Number of Amino Acid	Molecular Weight (KDa)	Theoretical pI	Instability Index	Aliphatic Index	Grand Average of Hydropathicity	Subcellular Localization
GmbZIP1	GmbZIP1-1	Glyma.01G069300.1	198	22.6686	5.65	66.47	81.26	-0.613	Nucleus
GmbZIP2	GmbZIP2-1	Glyma.01G084200.1	486	54.3093	7.32	44.12	81.89	-0.47	Nucleus
	GmbZIP2-2	Glyma.01G084200.2	462	51.491	6.76	42.18	81.93	-0.505	Nucleus
	GmbZIP2-3	Glyma.01G084200.3	436	48.5536	6.2	45.32	84.15	-0.453	Nucleus
	GmbZIP2-4	Glyma.01G084200.4	460	51.3719	6.49	47.2	84	-0.418	Nucleus
GmbZIP3	GmbZIP3-1	Glyma.01G177400.1	349	37.34	5.62	62.29	54.01	-0.871	Nucleus
	GmbZIP3-2	Glyma.01G177400.2	348	37.2118	5.62	61.88	54.17	-0.863	Nucleus
	GmbZIP3-3	Glyma.01G177400.3	348	37.2118	5.62	61.88	54.17	-0.863	Nucleus
	GmbZIP3-4	Glyma.01G177400.4	349	37.34	5.62	62.29	54.01	-0.871	Nucleus
	GmbZIP3-5	Glyma.01G177400.5	349	37.34	5.62	62.29	54.01	-0.871	Nucleus
	GmbZIP3-6	Glyma.01G177400.6	348	37.2118	5.62	61.88	54.17	-0.863	Nucleus
GmbZIP4	GmbZIP4-1	Glyma.01G195800.1	172	19.9755	10.22	55.78	75.47	-0.812	Nucleus
GmbZIP5	GmbZIP5-1	Glyma.02G012700.1	149	16.9543	5.07	55.4	68.19	-0.664	Nucleus
GmbZIP6	GmbZIP6-1	Glyma.02G097900.1	467	51.8535	7.32	42.02	85.44	-0.469	Nucleus
	GmbZIP6-2	Glyma.02G097900.2	460	51.1006	7.02	42.92	86.11	-0.448	Nucleus
GmbZIP7	GmbZIP7-1	Glyma.02G131700.1	439	48.3419	9.51	46.98	63.78	-0.806	Nucleus
GmbZIP8	GmbZIP8-1	Glyma.02G161100.1	284	32.383	4.95	65.38	87.54	-0.453	Nucleus
GmbZIP9	GmbZIP9-1	Glyma.02G176800.1	484	53.9271	7.77	60.57	76.65	-0.538	Nucleus
	GmbZIP9-2	Glyma.02G176800.2	482	53.6998	7.36	60.17	76.37	-0.54	Nucleus
	GmbZIP9-3	Glyma.02G176800.3	479	53.5228	8.17	60.48	77.45	-0.532	Nucleus
	GmbZIP9-4	Glyma.02G176800.4	477	53.2954	7.77	60.07	77.17	-0.535	Nucleus
	GmbZIP9-5	Glyma.02G176800.5	382	42.9111	9.1	63.98	81.02	-0.493	Nucleus
GmbZIP10	GmbZIP10-1	Glyma.02G236200.1	364	39.4226	6.32	57.22	56.15	-0.798	Nucleus
GmbZIP11	GmbZIP11-1	Glyma.03G003400.1	316	34.7498	6.41	60.45	68.48	-0.759	Nucleus
	GmbZIP11-2	Glyma.03G003400.2	315	35.0413	6.67	53.24	69.9	-0.661	Nucleus
GmbZIP12	GmbZIP12-1	Glyma.03G128200.1	290	32.3659	8.82	55.22	84.21	-0.336	Nucleus
GmbZIP13	GmbZIP13-1	Glyma.03G142400.1	491	55.2003	8.22	62.53	73.56	-0.659	Nucleus
GmbZIP14	GmbZIP14-1	Glyma.03G193300.1	458	51.1782	8.59	63.12	68.84	-0.713	Nucleus
GmbZIP15	GmbZIP15-1	Glyma.03G247100.1	414	45.0512	6.94	60.89	70.46	-0.633	Nucleus
	GmbZIP15-2	Glyma.03G247100.2	300	32.2701	8.65	61.29	69.23	-0.628	Nucleus
GmbZIP16	GmbZIP16-1	Glyma.04G010300.1	155	17.4315	6.42	63.54	70.58	-0.644	Nucleus
GmbZIP17	GmbZIP17-1	Glyma.04G022100.1	184	20.6302	8.8	57.45	67.88	-0.653	Nucleus
GmbZIP18	GmbZIP18-1	Glyma.04G029600.1	153	17.3644	9	62.33	75.23	-0.728	Nucleus
GmbZIP19	GmbZIP19-1	Glyma.04G039300.1	417	45.2458	9.81	49.67	67.1	-0.689	Nucleus
	GmbZIP19-2	Glyma.04G039300.2	407	44.0604	9.91	49.88	66.58	-0.685	Nucleus
	GmbZIP19-3	Glyma.04G039300.3	417	45.2458	9.81	49.67	67.1	-0.689	Nucleus
	GmbZIP19-4	Glyma.04G039300.4	407	44.0604	9.91	49.88	66.58	-0.685	Nucleus
GmbZIP20	GmbZIP20-1	Glyma.04G078300.1	300	33.0656	5.31	52.42	68.03	-0.627	Nucleus
	GmbZIP20-2	Glyma.04G078300.3	217	23.9416	5.98	51.59	67.97	-0.694	Nucleus
	GmbZIP20-3	Glyma.04G078300.5	257	28.2523	7.01	56.14	63.42	-0.736	Nucleus
GmbZIP21	GmbZIP21-1	Glyma.04G085000.1	844	92.7411	6.03	47.06	87.62	-0.108	Nucleus
GmbZIP22	GmbZIP22-1	Glyma.04G124200.1	316	34.9049	7.91	55.61	68.54	-0.83	Nucleus
GmbZIP23	GmbZIP23-1	Glyma.05G079800.1	326	35.7143	9.44	40.74	75.98	-0.615	Nucleus
GmbZIP24	GmbZIP24-1	Glyma.05G108200.1	180	20.9045	10.12	63.75	60.72	-0.819	Nucleus
GmbZIP25	GmbZIP25-1	Glyma.05G157000.1	163	18.3646	5.23	43.56	68.34	-0.645	Nucleus
GmbZIP26	GmbZIP26-1	Glyma.05G166400.1	853	93.9582	6.06	50.47	84.97	-0.133	Nucleus
GmbZIP27	GmbZIP27-1	Glyma.05G182500.1	370	42.0968	7.11	41.28	81.97	-0.468	Nucleus
	GmbZIP27-10	Glyma.05G182500.10	329	37.1229	5.51	41.61	78.51	-0.492	Nucleus
	GmbZIP27-11	Glyma.05G182500.11	320	36.0346	5.62	41.24	78.91	-0.481	Nucleus
	GmbZIP27-12	Glyma.05G182500.12	329	37.1229	5.51	41.61	78.51	-0.492	Nucleus
	GmbZIP27-2	Glyma.05G182500.2	329	37.1229	5.51	41.61	78.51	-0.492	Nucleus
	GmbZIP27-3	Glyma.05G182500.3	370	42.0968	7.11	41.28	81.97	-0.468	Nucleus
	GmbZIP27-4	Glyma.05G182500.4	370	42.0968	7.11	41.28	81.97	-0.468	Nucleus
	GmbZIP27-5	Glyma.05G182500.5	370	42.0968	7.11	41.28	81.97	-0.468	Nucleus
	GmbZIP27-6	Glyma.05G182500.6	329	37.1229	5.51	41.61	78.51	-0.492	Nucleus
	GmbZIP27-7	Glyma.05G182500.7	370	42.0968	7.11	41.28	81.97	-0.468	Nucleus
	GmbZIP27-8	Glyma.05G182500.8	329	37.1229	5.51	41.61	78.51	-0.492	Nucleus
	GmbZIP27-9	Glyma.05G182500.9	329	37.1229	5.51	41.61	78.51	-0.492	Nucleus
GmbZIP28	GmbZIP28-1	Glyma.06G010200.1	138	15.7288	9.64	52.55	74.28	-0.561	Nucleus
GmbZIP29	GmbZIP29-1	Glyma.06G026000.1	401	43.3101	6.04	75.32	67.13	-0.618	Nucleus
	GmbZIP29-2	Glyma.06G026000.2	361	38.903	6.48	81.05	59.72	-0.773	Nucleus
	GmbZIP29-3	Glyma.06G026000.3	361	38.903	6.48	81.05	59.72	-0.773	Nucleus
	GmbZIP29-4	Glyma.06G026000.4	361	38.903	6.48	81.05	59.72	-0.773	Nucleus
	GmbZIP29-5	Glyma.06G026000.5	361	38.903	6.48	81.05	59.72	-0.773	Nucleus
	GmbZIP29-6	Glyma.06G026000.6	361	38.903	6.48	81.05	59.72	-0.773	Nucleus
	GmbZIP29-7	Glyma.06G026000.7	401	43.3101	6.04	75.32	67.13	-0.618	Nucleus
GmbZIP30	GmbZIP30-1	Glyma.06G040400.1	329	35.8825	10.31	56.64	68.45	-0.73	Nucleus
GmbZIP31	GmbZIP31-1	Glyma.06G048500.1	144	16.4997	8.69	69.43	81.94	-0.649	Nucleus
GmbZIP32	GmbZIP32-1	Glyma.06G086600.1	845	92.9233	6.03	47.63	87.28	-0.102	Nucleus
GmbZIP33	GmbZIP33-1	Glyma.06G284900.1	340	38.231	5.86	65.12	56.26	-1.122	Nucleus
GmbZIP34	GmbZIP34-1	Glyma.06G314400.1	316	35.0132	8.82	52.27	69.75	-0.809	Nucleus
	GmbZIP34-2	Glyma.06G314400.2	316	35.0132	8.82	52.27	69.75	-0.809	Nucleus
	GmbZIP34-3	Glyma.06G314400.3	316	35.0132	8.82	52.27	69.75	-0.809	Nucleus
GmbZIP35	GmbZIP35-1	Glyma.07G016700.1	841	92.9472	6.12	47.68	87.8	-0.18	Nucleus
GmbZIP36	GmbZIP36-1	Glyma.08G077400.1	239	26.1875	7.82	71.28	73.05	-0.654	Nucleus
	GmbZIP36-2	Glyma.08G077400.2	229	24.8749	5.72	69.91	75.81	-0.56	Nucleus
GmbZIP37	GmbZIP37-1	Glyma.08G115300.1	208	23.7438	6.31	60.46	73.65	-0.503	Nucleus
GmbZIP38	GmbZIP38-1	Glyma.08G126500.1	376	42.2508	7.17	71.25	61.3	-0.964	Nucleus
GmbZIP39	GmbZIP39-1	Glyma.08G140100.1	379	43.105	7.78	42.38	83.38	-0.466	Nucleus
	GmbZIP39-10	Glyma.08G140100.10	327	36.8737	5.87	42.29	79.02	-0.476	Nucleus
	GmbZIP39-11	Glyma.08G140100.11	318	35.7835	5.72	41.99	81.26	-0.423	Nucleus
	GmbZIP39-12	Glyma.08G140100.12	327	36.8737	5.87	42.29	79.02	-0.476	Nucleus
	GmbZIP39-13	Glyma.08G140100.13	327	36.8737	5.87	42.29	79.02	-0.476	Nucleus
	GmbZIP39-14	Glyma.08G140100.14	327	36.8737	5.87	42.29	79.02	-0.476	Nucleus
	GmbZIP39-15	Glyma.08G140100.15	374	42.5634	7.14	42.17	83.18	-0.465	Nucleus
	GmbZIP39-16	Glyma.08G140100.16	374	42.5634	7.14	42.17	83.18	-0.465	Nucleus
	GmbZIP39-17	Glyma.08G140100.17	327	36.8737	5.87	42.29	79.02	-0.476	Nucleus
	GmbZIP39-18	Glyma.08G140100.18	327	36.8737	5.87	42.29	79.02	-0.476	Nucleus
	GmbZIP39-19	Glyma.08G140100.19	374	42.5634	7.14	42.17	83.18	-0.465	Nucleus
	GmbZIP39-2	Glyma.08G140100.2	318	35.7835	5.72	41.99	81.26	-0.423	Nucleus
	GmbZIP39-20	Glyma.08G140100.20	374	42.5634	7.14	42.17	83.18	-0.465	Nucleus
	GmbZIP39-21	Glyma.08G140100.21	374	42.5634	7.14	42.17	83.18	-0.465	Nucleus
	GmbZIP39-22	Glyma.08G140100.22	327	36.8737	5.87	42.29	79.02	-0.476	Nucleus
	GmbZIP39-23	Glyma.08G140100.23	327	36.8737	5.87	42.29	79.02	-0.476	Nucleus
	GmbZIP39-24	Glyma.08G140100.24	374	42.5634	7.14	42.17	83.18	-0.465	Nucleus
	GmbZIP39-3	Glyma.08G140100.3	318	35.7835	5.72	41.99	81.26	-0.423	Nucleus
	GmbZIP39-4	Glyma.08G140100.4	327	36.8737	5.87	42.29	79.02	-0.476	Nucleus
	GmbZIP39-5	Glyma.08G140100.5	327	36.8737	5.87	42.29	79.02	-0.476	Nucleus
	GmbZIP39-6	Glyma.08G140100.6	327	36.8737	5.87	42.29	79.02	-0.476	Nucleus
	GmbZIP39-7	Glyma.08G140100.7	327	36.8737	5.87	42.29	79.02	-0.476	Nucleus
	GmbZIP39-8	Glyma.08G140100.8	318	35.7835	5.72	41.99	81.26	-0.423	Nucleus
	GmbZIP39-9	Glyma.08G140100.9	327	36.8737	5.87	42.29	79.02	-0.476	Nucleus
GmbZIP40	GmbZIP40-1	Glyma.08G183600.1	160	18.456	9.1	68.62	69.44	-0.909	Nucleus
GmbZIP41	GmbZIP41-1	Glyma.08G201900.1	838	92.3866	6.06	45.74	88.93	-0.141	Nucleus
	GmbZIP41-2	Glyma.08G201900.2	826	91.1802	6	45.24	89.75	-0.132	Nucleus
GmbZIP42	GmbZIP42-1	Glyma.08G227000.1	323	35.7053	8.84	52.89	64.37	-0.735	Nucleus
GmbZIP43	GmbZIP43-1	Glyma.08G254400.1	193	22.324	5.72	65.61	73.21	-0.847	Nucleus
GmbZIP44	GmbZIP44-1	Glyma.08G265600.1	417	44.8352	6.2	64.33	51.51	-0.931	Nucleus
	GmbZIP44-2	Glyma.08G265600.2	362	38.8262	8.42	65.7	53.12	-0.724	Nucleus
	GmbZIP44-3	Glyma.08G265600.3	417	44.8352	6.2	64.33	51.51	-0.931	Nucleus
	GmbZIP44-4	Glyma.08G265600.4	348	37.1968	6.33	62.59	57.5	-0.903	Nucleus
	GmbZIP44-5	Glyma.08G265600.5	302	32.4595	6.35	61.77	59.44	-1.015	Nucleus
GmbZIP45	GmbZIP45-1	Glyma.09G023600.1	852	93.4754	5.89	48.1	85.19	-0.133	Nucleus
	GmbZIP45-2	Glyma.09G023600.2	846	92.7797	5.89	48.46	85.45	-0.14	Nucleus
GmbZIP46	GmbZIP46-1	Glyma.09G184300.1	178	20.7979	9.51	46.56	72.92	-0.502	Nucleus
	GmbZIP46-2	Glyma.09G184300.2	158	18.5952	9.78	52.92	73.48	-0.782	Nucleus
	GmbZIP46-3	Glyma.09G184300.3	166	19.5603	9.6	50.4	70.54	-0.707	Nucleus
GmbZIP47	GmbZIP47-1	Glyma.10G013300.1	152	16.8341	5.3	59.99	77.17	-0.56	Nucleus
GmbZIP48	GmbZIP48-1	Glyma.10G092100.1	517	57.9215	6.61	65.08	74.2	-0.579	Nucleus
GmbZIP49	GmbZIP49-1	Glyma.10G226000.1	317	35.1014	8.43	55.38	73.85	-0.638	Nucleus
GmbZIP50	GmbZIP50-1	Glyma.10G276100.1	456	50.9939	6.08	51.35	75.13	-0.518	Nucleus
	GmbZIP50-2	Glyma.10G276100.2	365	41.0782	6.1	49.23	82.11	-0.487	Nucleus
GmbZIP51	GmbZIP51-1	Glyma.11G114800.1	166	18.4777	6.12	49.05	79.34	-0.492	Nucleus
GmbZIP52	GmbZIP52-1	Glyma.11G126600.1	385	43.7913	6.31	77.13	67.48	-1.119	Nucleus
GmbZIP53	GmbZIP53-1	Glyma.11G145800.1	842	92.0629	5.75	47.29	87.6	-0.08	Nucleus
GmbZIP54	GmbZIP54-1	Glyma.11G167900.1	195	22.7847	5.69	57.5	78.51	-0.88	Chloroplast
GmbZIP55	GmbZIP55-1	Glyma.11G186700.1	385	41.2302	5.91	53.49	55.38	-0.763	Nucleus
	GmbZIP55-2	Glyma.11G186700.2	279	29.8988	6.25	50.95	55.41	-0.743	Nucleus
GmbZIP56	GmbZIP56-1	Glyma.11G236300.1	364	41.1788	6.28	56.1	78.08	-0.464	Nucleus
	GmbZIP56-10	Glyma.11G236300.10	364	41.1788	6.28	56.1	78.08	-0.464	Nucleus
	GmbZIP56-11	Glyma.11G236300.11	362	41.0086	6.28	56.36	77.43	-0.483	Nucleus
	GmbZIP56-2	Glyma.11G236300.2	362	41.0086	6.28	56.36	77.43	-0.483	Nucleus
	GmbZIP56-3	Glyma.11G236300.3	364	41.1788	6.28	56.1	78.08	-0.464	Nucleus
	GmbZIP56-4	Glyma.11G236300.4	362	41.0086	6.28	56.36	77.43	-0.483	Nucleus
	GmbZIP56-5	Glyma.11G236300.5	364	41.1788	6.28	56.1	78.08	-0.464	Nucleus
	GmbZIP56-6	Glyma.11G236300.6	364	41.1788	6.28	56.1	78.08	-0.464	Nucleus
	GmbZIP56-7	Glyma.11G236300.7	362	41.0086	6.28	56.36	77.43	-0.483	Nucleus
	GmbZIP56-8	Glyma.11G236300.8	362	41.0086	6.28	56.36	77.43	-0.483	Nucleus
	GmbZIP56-9	Glyma.11G236300.9	362	41.0086	6.28	56.36	77.43	-0.483	Nucleus
GmbZIP57	GmbZIP57-1	Glyma.12G040600.1	160	17.6888	6.84	49.65	84.12	-0.452	Nucleus
GmbZIP58	GmbZIP58-1	Glyma.12G075800.1	841	92.0129	5.75	47.36	86.43	-0.087	Nucleus
GmbZIP59	GmbZIP59-1	Glyma.12G088700.1	501	55.2532	6.61	53.46	78.1	-0.463	Nucleus
	GmbZIP59-2	Glyma.12G088700.2	490	53.9607	6.55	53.71	77.47	-0.463	Nucleus
	GmbZIP59-3	Glyma.12G088700.3	490	53.9607	6.55	53.71	77.47	-0.463	Nucleus
	GmbZIP59-4	Glyma.12G088700.4	491	54.0318	6.55	53.62	77.52	-0.458	Nucleus
	GmbZIP59-5	Glyma.12G088700.5	491	54.0318	6.55	53.62	77.52	-0.458	Nucleus
	GmbZIP59-6	Glyma.12G088700.6	490	53.9607	6.55	53.71	77.47	-0.463	Nucleus
	GmbZIP59-7	Glyma.12G088700.7	491	54.0318	6.55	53.62	77.52	-0.458	Nucleus
	GmbZIP59-8	Glyma.12G088700.8	500	55.1821	6.61	53.55	78.06	-0.467	Nucleus
	GmbZIP59-9	Glyma.12G088700.9	355	39.6673	6.8	52.56	84.08	-0.356	Nucleus
GmbZIP60	GmbZIP60-1	Glyma.12G097100.1	614	66.6694	5.43	50.07	59.64	-0.752	Nucleus
GmbZIP61	GmbZIP61-1	Glyma.12G121000.1	330	37.1581	5.97	64.41	62.09	-1.008	Nucleus
GmbZIP62	GmbZIP62-1	Glyma.12G184400.1	644	73.5673	9.41	48.97	83.28	-0.522	Nucleus
GmbZIP63	GmbZIP63-1	Glyma.12G208400.1	320	36.6408	6.02	63.86	67.66	-0.962	Nucleus
GmbZIP64	GmbZIP64-1	Glyma.12G227700.1	285	32.063	7.86	61.57	72.95	-0.71	Nucleus
GmbZIP65	GmbZIP65-1	Glyma.13G050700.1	214	24.6931	5.67	52.26	63.27	-0.943	Nucleus
GmbZIP66	GmbZIP66-1	Glyma.13G075000.1	278	30.8229	9.01	47.88	78.96	-0.597	Nucleus
GmbZIP67	GmbZIP67-1	Glyma.13G085100.1	370	41.9157	7.13	58.65	85.24	-0.461	Nucleus
	GmbZIP67-2	Glyma.13G085100.2	370	41.9157	7.13	58.65	85.24	-0.461	Nucleus
	GmbZIP67-3	Glyma.13G085100.3	370	41.9157	7.13	58.65	85.24	-0.461	Nucleus
	GmbZIP67-4	Glyma.13G085100.4	370	41.9157	7.13	58.65	85.24	-0.461	Nucleus
	GmbZIP67-5	Glyma.13G085100.5	370	41.9157	7.13	58.65	85.24	-0.461	Nucleus
	GmbZIP67-6	Glyma.13G085100.6	370	41.9157	7.13	58.65	85.24	-0.461	Nucleus
	GmbZIP67-7	Glyma.13G085100.7	370	41.9157	7.13	58.65	85.24	-0.461	Nucleus
GmbZIP68	GmbZIP68-1	Glyma.13G153200.1	494	53.3426	8.68	59.01	66.3	-0.697	Nucleus
	GmbZIP68-2	Glyma.13G153200.2	453	48.8776	8.7	60.44	64.55	-0.7	Nucleus
GmbZIP69	GmbZIP69-1	Glyma.13G260300.1	161	19.4313	9.37	48.8	76.4	-0.532	Nucleus
GmbZIP70	GmbZIP70-1	Glyma.13G272500.1	320	35.8022	6.09	66.94	71.44	-0.714	Nucleus
	GmbZIP70-2	Glyma.13G272500.2	315	35.2345	5.94	67.24	69.78	-0.732	Nucleus
GmbZIP71	GmbZIP71-1	Glyma.13G292800.1	311	35.5707	6.27	57.67	67.75	-0.925	Nucleus
	GmbZIP71-2	Glyma.13G292800.2	221	25.5342	5.62	58.15	55.52	-1.079	Nucleus
GmbZIP72	GmbZIP72-1	Glyma.13G316900.1	490	54.6304	6.96	56.92	75.31	-0.531	Nucleus
	GmbZIP72-2	Glyma.13G316900.2	351	39.8274	6.67	55.11	82.56	-0.407	Nucleus
	GmbZIP72-3	Glyma.13G316900.3	352	39.8984	6.67	54.98	82.61	-0.4	Nucleus
GmbZIP73	GmbZIP73-1	Glyma.13G317000.1	336	37.3402	9.08	53.06	77.5	-0.748	Nucleus
GmbZIP74	GmbZIP74-1	Glyma.14G071400.1	166	19.3328	8.95	67.6	76.99	-0.827	Nucleus
GmbZIP75	GmbZIP75-1	Glyma.14G167000.1	370	41.8888	8.26	58.29	84.7	-0.452	Nucleus
	GmbZIP75-2	Glyma.14G167000.2	370	41.8888	8.26	58.29	84.7	-0.452	Nucleus
	GmbZIP75-3	Glyma.14G167000.3	370	41.8888	8.26	58.29	84.7	-0.452	Nucleus
	GmbZIP75-4	Glyma.14G167000.4	370	41.8888	8.26	58.29	84.7	-0.452	Nucleus
	GmbZIP75-5	Glyma.14G167000.5	315	35.6907	6.62	57.16	86.44	-0.454	Nucleus
GmbZIP76	GmbZIP76-1	Glyma.14G204100.1	362	39.0593	6.19	54.44	59.14	-0.739	Nucleus
GmbZIP77	GmbZIP77-1	Glyma.15G049000.1	130	15.0754	9.83	83.01	92.15	-0.678	Nucleus
	GmbZIP77-2	Glyma.15G049000.2	119	13.4305	6.83	78.72	103.11	-0.1	Nucleus
GmbZIP78	GmbZIP78-1	Glyma.15G129700.1	846	92.842	5.89	51.05	84.55	-0.134	Nucleus
GmbZIP79	GmbZIP79-1	Glyma.15G222400.1	302	33.8392	5.57	48.51	70.76	-0.679	Nucleus
GmbZIP80	GmbZIP80-1	Glyma.16G092700.1	191	21.5392	9.98	67.49	67.96	-1.012	Nucleus
	GmbZIP80-2	Glyma.16G092700.2	190	21.41	10.09	64.46	68.32	-0.999	Nucleus
GmbZIP81	GmbZIP81-1	Glyma.17G158900.1	168	19.648	10.24	61.61	63.27	-0.941	Nucleus
GmbZIP82	GmbZIP82-1	Glyma.18G052500.1	380	40.97	6.12	53.1	58.13	-0.762	Nucleus
GmbZIP83	GmbZIP83-1	Glyma.18G117100.1	326	35.5178	5.33	52.47	53.9	-1.043	Nucleus
	GmbZIP83-2	Glyma.18G117100.2	322	35.1314	5.49	52.43	54.25	-1.039	Nucleus
	GmbZIP83-3	Glyma.18G117100.3	316	34.4375	5.18	54.53	53.13	-1.034	Nucleus
GmbZIP84	GmbZIP84-1	Glyma.19G067900.1	321	34.9043	9.41	44.23	72.02	-0.655	Nucleus
GmbZIP85	GmbZIP85-1	Glyma.19G122800.1	320	35.2412	6.47	49.69	67.06	-0.819	Nucleus
GmbZIP86	GmbZIP86-1	Glyma.19G145300.1	491	55.3584	8.71	62.05	70.59	-0.715	Nucleus
	GmbZIP86-2	Glyma.19G145300.2	490	55.2022	8.51	60.87	70.73	-0.707	Nucleus
	GmbZIP86-3	Glyma.19G145300.3	379	42.7738	9.28	62.25	78.31	-0.583	Nucleus
GmbZIP87	GmbZIP87-1	Glyma.19G193400.1	499	55.5611	7.51	65.78	68.48	-0.721	Nucleus
GmbZIP88	GmbZIP88-1	Glyma.19G244800.1	369	40.0684	7.83	63.38	65.58	-0.746	Nucleus
GmbZIP89	GmbZIP89-1	Glyma.20G007700.1	298	33.6909	5.63	54.16	66.81	-0.843	Nucleus
	GmbZIP89-2	Glyma.20G007700.2	223	25.5328	5.37	58.56	66.1	-0.861	Nucleus
	GmbZIP89-3	Glyma.20G007700.3	298	33.6909	5.63	54.16	66.81	-0.843	Nucleus
	GmbZIP89-4	Glyma.20G007700.4	223	25.5328	5.37	58.56	66.1	-0.861	Nucleus
	GmbZIP89-5	Glyma.20G007700.5	205	23.5355	5.9	58.4	61.41	-0.966	Nucleus
	GmbZIP89-6	Glyma.20G007700.6	280	31.6935	6.1	53.76	63.43	-0.919	Nucleus
GmbZIP90	GmbZIP90-1	Glyma.20G049200.1	274	30.4261	8.54	52.52	76.53	-0.704	Nucleus
	GmbZIP90-2	Glyma.20G049200.2	231	25.0921	7.73	52.3	77.27	-0.555	Nucleus
GmbZIP91	GmbZIP91-1	Glyma.20G113600.1	455	50.6717	5.98	47.72	77.43	-0.447	Nucleus
GmbZIP92	GmbZIP92-1	Glyma.20G246400.1	444	49.5054	5.91	59.17	80.9	-0.537	Nucleus
	GmbZIP92-2	Glyma.20G246400.2	332	37.1418	8.61	57.99	83.86	-0.545	Nucleus
	GmbZIP92-3	Glyma.20G246400.3	332	37.1418	8.61	57.99	83.86	-0.545	Nucleus
	GmbZIP92-4	Glyma.20G246400.4	420	47.0419	7.14	60.18	82.05	-0.597	Nucleus
GmbZIP93	GmbZIP93-1	Glyma.01G013600.1	415	44.3387	5.97	61.04	47.57	-0.954	Nucleus
	GmbZIP93-2	Glyma.01G013600.2	414	44.2105	5.97	60.7	47.68	-0.948	Nucleus
	GmbZIP93-3	Glyma.01G013600.3	364	38.9205	5.97	56.49	49.92	-1.038	Nucleus
	GmbZIP93-4	Glyma.01G013600.4	340	36.0409	7.9	59.39	45.97	-0.841	Nucleus
GmbZIP94	GmbZIP94-1	Glyma.01G163500.1	180	20.1897	8.62	60.36	66.22	-0.722	Nucleus
GmbZIP95	GmbZIP95-1	Glyma.02G045500.1	241	26.867	10.11	51.24	57.55	-0.773	Nucleus
GmbZIP96	GmbZIP96-1	Glyma.02G058800.1	338	35.6381	5.6	61.71	54.97	-0.826	Nucleus
	GmbZIP96-2	Glyma.02G058800.2	337	35.51	5.6	61.29	55.13	-0.818	Nucleus
	GmbZIP96-3	Glyma.02G058800.3	338	35.6381	5.6	61.71	54.97	-0.826	Nucleus
	GmbZIP96-4	Glyma.02G058800.4	337	35.51	5.6	61.29	55.13	-0.818	Nucleus
GmbZIP97	GmbZIP97-1	Glyma.02G082800.1	330	36.0763	6.57	51.59	64.85	-0.752	Nucleus
GmbZIP98	GmbZIP98-1	Glyma.02G126100.1	199	22.9548	5.54	64.93	81.81	-0.683	Nucleus
GmbZIP99	GmbZIP99-1	Glyma.03G073900.1	122	14.009	9.39	58.41	83.93	-0.857	Nucleus
GmbZIP100	GmbZIP100-1	Glyma.03G081700.1	191	21.6843	9.88	63.6	67.43	-1.082	Nucleus
	GmbZIP100-2	Glyma.03G081700.2	190	21.5552	9.98	60.56	67.79	-1.069	Nucleus
GmbZIP101	GmbZIP101-1	Glyma.03G123200.1	775	84.2852	5.91	54.24	62.88	-0.611	Nucleus
GmbZIP102	GmbZIP102-1	Glyma.03G127600.1	460	50.928	7	54.91	72.89	-0.586	Nucleus
	GmbZIP102-2	Glyma.03G127600.2	443	49.3132	7.82	56.2	71.04	-0.636	Nucleus
	GmbZIP102-3	Glyma.03G127600.3	460	50.928	7	54.91	72.89	-0.586	Nucleus
GmbZIP103	GmbZIP103-1	Glyma.03G219300.1	150	17.0604	5.81	75.64	84	-0.706	Nucleus
	GmbZIP103-2	Glyma.03G219300.2	111	12.6995	9.59	80.58	76.49	-0.901	Nucleus
GmbZIP104	GmbZIP104-1	Glyma.03G255000.1	425	45.6276	7.78	54.57	59.04	-0.827	Nucleus
	GmbZIP104-2	Glyma.03G255000.2	424	45.5284	7.78	54.86	58.49	-0.838	Nucleus
	GmbZIP104-3	Glyma.03G255000.3	424	45.5284	7.78	54.86	58.49	-0.838	Nucleus
	GmbZIP104-4	Glyma.03G255000.4	425	45.6276	7.78	54.57	59.04	-0.827	Nucleus
	GmbZIP104-5	Glyma.03G255000.5	422	45.2852	8.35	55.36	58.77	-0.826	Nucleus
	GmbZIP104-6	Glyma.03G255000.6	424	45.5284	7.78	54.86	58.49	-0.838	Nucleus
	GmbZIP104-7	Glyma.03G255000.7	374	39.9133	8.72	56.72	61.87	-0.796	Nucleus
GmbZIP105	GmbZIP105-1	Glyma.04G026200.1	513	56.6766	6.24	78.74	60.29	-0.922	Nucleus
GmbZIP106	GmbZIP106-1	Glyma.04G158300.1	167	19.3634	7.05	45.58	69.52	-0.932	Nucleus
GmbZIP107	GmbZIP107-1	Glyma.04G222200.1	296	32.9128	5.59	71.48	77.23	-0.53	Nucleus
GmbZIP108	GmbZIP108-1	Glyma.04G254800.1	362	40.929	8.69	49.65	94.03	-0.338	Nucleus
	GmbZIP108-2	Glyma.04G254800.2	354	39.9098	8.41	50.84	92.85	-0.349	Nucleus
	GmbZIP108-3	Glyma.04G254800.3	354	39.9098	8.41	50.84	92.85	-0.349	Nucleus
	GmbZIP108-4	Glyma.04G254800.4	327	36.9226	8.98	51.34	98.13	-0.229	Nucleus
	GmbZIP108-5	Glyma.04G254800.5	327	36.9226	8.98	51.34	98.13	-0.229	Nucleus
	GmbZIP108-6	Glyma.04G254800.6	335	37.9419	9.1	50.04	99.28	-0.22	Nucleus
	GmbZIP108-7	Glyma.04G254800.7	354	39.9098	8.41	50.84	92.85	-0.349	Nucleus
GmbZIP109	GmbZIP109-1	Glyma.05G017400.1	214	24.4043	7.8	55.6	75.7	-0.825	Nucleus
GmbZIP110	GmbZIP110-1	Glyma.05G122400.1	224	24.6199	9.16	66.36	75.36	-0.642	Nucleus
	GmbZIP110-2	Glyma.05G122400.2	214	23.2983	6.77	65.77	78.41	-0.542	Nucleus
	GmbZIP110-3	Glyma.05G122400.3	210	22.9057	7.85	61.48	73.43	-0.613	Nucleus
	GmbZIP110-4	Glyma.05G122400.4	190	20.58	5.52	60.53	73.95	-0.583	Nucleus
GmbZIP111	GmbZIP111-1	Glyma.05G168100.1	375	42.1696	7.82	71.75	60.13	-1.003	Nucleus
	GmbZIP111-2	Glyma.05G168100.2	272	30.9012	6.68	70.88	63.53	-1.035	Nucleus
	GmbZIP111-3	Glyma.05G168100.3	375	42.1696	7.82	71.75	60.13	-1.003	Nucleus
GmbZIP112	GmbZIP112-1	Glyma.06G022300.1	228	25.4376	9.59	54.24	73.51	-0.633	Nucleus
GmbZIP113	GmbZIP113-1	Glyma.06G029600.1	153	17.1812	9.2	57.22	77.78	-0.774	Nucleus
GmbZIP114	GmbZIP114-1	Glyma.06G079800.1	288	31.7692	5.53	50.89	66.77	-0.676	Nucleus
	GmbZIP114-2	Glyma.06G079800.2	252	27.7277	6.38	54.64	64.29	-0.774	Nucleus
GmbZIP115	GmbZIP115-1	Glyma.06G107300.1	355	39.9847	6.21	55.03	96.17	-0.286	Nucleus
	GmbZIP115-2	Glyma.06G107300.2	355	39.9847	6.21	55.03	96.17	-0.286	Nucleus
	GmbZIP115-3	Glyma.06G107300.3	355	39.9847	6.21	55.03	96.17	-0.286	Nucleus
	GmbZIP115-4	Glyma.06G107300.4	355	39.9847	6.21	55.03	96.17	-0.286	Nucleus
GmbZIP116	GmbZIP116-1	Glyma.07G016500.1	838	92.4507	6.06	45.94	89.63	-0.14	Nucleus
GmbZIP117	GmbZIP117-1	Glyma.07G060400.1	424	45.5522	6.58	53.09	57.81	-0.819	Nucleus
	GmbZIP117-2	Glyma.07G060400.2	424	45.5522	6.58	53.09	57.81	-0.819	Nucleus
	GmbZIP117-3	Glyma.07G060400.3	352	37.7116	7.06	51.67	62.41	-0.803	Nucleus
GmbZIP118	GmbZIP118-1	Glyma.07G213100.1	424	46.7714	9.81	53.62	64.93	-0.776	Nucleus
	GmbZIP118-2	Glyma.07G213100.2	421	46.3748	9.39	52.86	63.09	-0.803	Nucleus
	GmbZIP118-3	Glyma.07G213100.3	424	46.7714	9.81	53.62	64.93	-0.776	Nucleus
GmbZIP119	GmbZIP119-1	Glyma.08G124400.1	849	93.3677	6.25	48.99	86.41	-0.115	Nucleus
	GmbZIP119-2	Glyma.08G124400.2	719	79.0602	7.99	50.72	84.53	-0.177	Nucleus
GmbZIP120	GmbZIP120-1	Glyma.08G202000.1	850	94.0986	6.23	46.54	88.59	-0.177	Nucleus
	GmbZIP120-2	Glyma.08G202000.3	843	93.3357	6.17	46.7	88.4	-0.18	Nucleus
	GmbZIP120-3	Glyma.08G202000.6	847	93.8043	6.23	47.04	88.78	-0.178	Nucleus
GmbZIP121	GmbZIP121-1	Glyma.08G302500.1	324	35.3456	5.33	55.74	53.64	-1.044	Nucleus
GmbZIP122	GmbZIP122-1	Glyma.09G086700.1	211	23.6609	9.57	42.84	84.03	-0.558	Nucleus
GmbZIP123	GmbZIP123-1	Glyma.09G208500.1	414	44.2004	6.08	59.68	48.84	-0.959	Nucleus
	GmbZIP123-2	Glyma.09G208500.2	414	44.2004	6.08	59.68	48.84	-0.959	Nucleus
GmbZIP124	GmbZIP124-1	Glyma.10G071700.1	447	48.5491	9.17	55.83	64.72	-0.744	Nucleus
	GmbZIP124-2	Glyma.10G071700.2	447	48.5491	9.17	55.83	64.72	-0.744	Nucleus
	GmbZIP124-3	Glyma.10G071700.3	447	48.5491	9.17	55.83	64.72	-0.744	Nucleus
GmbZIP125	GmbZIP125-1	Glyma.10G162100.1	417	44.6064	5.76	65.17	68.54	-0.666	Nucleus
GmbZIP126	GmbZIP126-1	Glyma.10G223800.1	247	28.1765	5.47	60.22	63.64	-0.985	Nucleus
	GmbZIP126-2	Glyma.10G223800.2	226	25.6674	5.1	56.41	57.04	-1.037	Nucleus
	GmbZIP126-3	Glyma.10G223800.3	226	25.6064	5.03	55.22	61.77	-0.973	Nucleus
	GmbZIP126-4	Glyma.10G223800.4	226	25.6674	5.1	56.41	57.04	-1.037	Nucleus
GmbZIP127	GmbZIP127-1	Glyma.10G296200.1	332	37.1418	8.94	56.91	82.11	-0.563	Nucleus
	GmbZIP127-2	Glyma.10G296200.2	332	37.1418	8.94	56.91	82.11	-0.563	Nucleus
GmbZIP128	GmbZIP128-1	Glyma.11G045900.1	170	19.8487	10.63	65.59	73.47	-0.764	Nucleus
GmbZIP129	GmbZIP129-1	Glyma.11G065000.1	369	39.746	5.81	60.63	56.67	-0.794	Nucleus
	GmbZIP129-2	Glyma.11G065000.2	329	35.2337	5.76	60.3	52.58	-0.892	Nucleus
	GmbZIP129-3	Glyma.11G065000.3	344	36.8946	5.61	60.18	52.85	-0.868	Nucleus
	GmbZIP129-4	Glyma.11G065000.4	329	35.2337	5.76	60.3	52.58	-0.892	Nucleus
	GmbZIP129-5	Glyma.11G065000.5	344	36.8946	5.61	60.18	52.85	-0.868	Nucleus
	GmbZIP129-6	Glyma.11G065000.6	344	36.8946	5.61	60.18	52.85	-0.868	Nucleus
GmbZIP130	GmbZIP130-1	Glyma.11G080000.1	126	14.2839	6.91	71.82	58.97	-0.967	Nucleus
GmbZIP131	GmbZIP131-1	Glyma.11G108100.1	270	29.3158	6.13	35.34	65.44	-0.628	Nucleus
	GmbZIP131-2	Glyma.11G108100.2	270	29.3158	6.13	35.34	65.44	-0.628	Nucleus
GmbZIP132	GmbZIP132-1	Glyma.11G110400.1	557	60.9491	6.54	61.91	62.23	-0.892	Nucleus
GmbZIP133	GmbZIP133-1	Glyma.11G167400.1	382	43.4031	4.92	45.18	68.17	-0.701	Nucleus
	GmbZIP133-2	Glyma.11G167400.2	380	43.2329	4.92	45.56	67.5	-0.721	Nucleus
GmbZIP134	GmbZIP134-1	Glyma.11G167600.1	179	21.0798	5.24	67.69	81.73	-0.873	Chloroplast
	GmbZIP134-2	Glyma.11G167600.2	179	21.0798	5.24	67.69	81.73	-0.873	Chloroplast
GmbZIP135	GmbZIP135-1	Glyma.11G168000.1	145	17.0872	5.65	48.91	74	-1.101	Nucleus
GmbZIP136	GmbZIP136-1	Glyma.11G183700.1	493	54.3858	5.87	55.11	76.45	-0.502	Nucleus
	GmbZIP136-2	Glyma.11G183700.2	492	54.3147	5.87	55.2	76.4	-0.507	Nucleus
	GmbZIP136-3	Glyma.11G183700.3	355	39.8182	6.14	53.79	82.48	-0.392	Nucleus
GmbZIP137	GmbZIP137-1	Glyma.12G033000.1	271	29.548	6.35	39.87	64.13	-0.682	Nucleus
GmbZIP138	GmbZIP138-1	Glyma.12G036400.1	548	60.0142	6.37	64.5	62.54	-0.9	Nucleus
GmbZIP139	GmbZIP139-1	Glyma.12G045100.1	106	12.1006	5.07	74.58	72.83	-1.073	Nucleus
GmbZIP140	GmbZIP140-1	Glyma.12G051200.1	397	45.1433	6.49	65.7	70.6	-0.895	Nucleus
GmbZIP141	GmbZIP141-1	Glyma.12G184500.1	488	54.119	6.75	51.19	75.43	-0.501	Nucleus
	GmbZIP141-2	Glyma.12G184500.2	487	54.0479	6.75	51.28	75.38	-0.506	Nucleus
GmbZIP142	GmbZIP142-1	Glyma.13G085300.1	270	30.8098	6.7	46.72	81.48	-0.747	Nucleus
GmbZIP143	GmbZIP143-1	Glyma.13G193700.1	469	51.99	5.98	56.7	77.65	-0.587	Nucleus
	GmbZIP143-2	Glyma.13G193700.2	469	51.99	5.98	56.7	77.65	-0.587	Nucleus
GmbZIP144	GmbZIP144-1	Glyma.13G345200.1	428	46.9489	6.31	56.93	59.56	-0.814	Nucleus
GmbZIP145	GmbZIP145-1	Glyma.14G139700.1	294	31.4395	4.65	38.09	66.02	-0.552	Nucleus
GmbZIP146	GmbZIP146-1	Glyma.14G167100.1	294	33.0747	6.3	60.03	67.28	-0.787	Nucleus
GmbZIP147	GmbZIP147-1	Glyma.14G197200.1	198	22.5857	9.07	48.52	74.55	-0.849	Nucleus
GmbZIP148	GmbZIP148-1	Glyma.14G217200.1	559	61.4018	6.46	63.9	63.7	-0.818	Nucleus
	GmbZIP148-2	Glyma.14G217200.2	496	54.1539	6.05	63.89	62.74	-0.756	Nucleus
GmbZIP149	GmbZIP149-1	Glyma.15G029100.1	420	45.7897	5.97	56.44	60.48	-0.773	Nucleus
	GmbZIP149-2	Glyma.15G029100.2	420	45.7897	5.97	56.44	60.48	-0.773	Nucleus
GmbZIP150	GmbZIP150-1	Glyma.15G232000.1	497	55.1253	6.1	54.95	77.24	-0.639	Nucleus
	GmbZIP150-2	Glyma.15G232000.2	468	51.7067	5.99	56.98	78.25	-0.59	Nucleus
	GmbZIP150-3	Glyma.15G232000.3	491	54.4106	5.89	55.32	78.19	-0.613	Nucleus
	GmbZIP150-4	Glyma.15G232000.4	481	53.2703	5.94	54.55	78.4	-0.608	Nucleus
GmbZIP151	GmbZIP151-1	Glyma.16G029000.1	424	45.3891	8.29	49.01	58.3	-0.81	Nucleus
GmbZIP152	GmbZIP152-1	Glyma.16G095200.1	416	44.4728	6.02	64.03	51.15	-0.905	Nucleus
GmbZIP153	GmbZIP153-1	Glyma.16G141500.1	338	35.6861	5.47	65.61	51.24	-0.875	Nucleus
	GmbZIP153-2	Glyma.16G141500.2	337	35.5579	5.47	65.21	51.39	-0.868	Nucleus
	GmbZIP153-3	Glyma.16G141500.3	338	35.6861	5.47	65.61	51.24	-0.875	Nucleus
	GmbZIP153-4	Glyma.16G141500.4	337	35.5579	5.47	65.21	51.39	-0.868	Nucleus
	GmbZIP153-5	Glyma.16G141500.5	337	35.5579	5.47	65.21	51.39	-0.868	Nucleus
	GmbZIP153-6	Glyma.16G141500.6	337	35.5579	5.47	65.21	51.39	-0.868	Nucleus
	GmbZIP153-7	Glyma.16G141500.7	338	35.6861	5.47	65.61	51.24	-0.875	Nucleus
GmbZIP154	GmbZIP154-1	Glyma.16G168400.1	426	47.4797	9.65	49.85	60.07	-0.662	Nucleus
GmbZIP155	GmbZIP155-1	Glyma.17G188500.1	319	34.6303	5.37	40.08	69.15	-0.602	Nucleus
	GmbZIP155-2	Glyma.17G188500.2	240	26.4092	9.73	51.27	62.21	-0.89	Nucleus
GmbZIP156	GmbZIP156-1	Glyma.17G197300.1	152	17.1734	6.08	53.57	83.36	-0.457	Nucleus
	GmbZIP156-2	Glyma.17G197300.2	152	17.1734	6.08	53.57	83.36	-0.457	Nucleus
GmbZIP157	GmbZIP157-1	Glyma.17G253200.1	192	22.1423	9.73	71.77	84.79	-0.604	Nucleus
GmbZIP158	GmbZIP158-1	Glyma.17G255800.1	553	60.6958	6.59	65.51	60.16	-0.907	Nucleus
GmbZIP159	GmbZIP159-1	Glyma.18G020900.1	362	41.0527	7.78	55.3	78.51	-0.487	Nucleus
	GmbZIP159-2	Glyma.18G020900.2	362	41.0527	7.78	55.3	78.51	-0.487	Nucleus
	GmbZIP159-3	Glyma.18G020900.3	362	41.0527	7.78	55.3	78.51	-0.487	Nucleus
	GmbZIP159-4	Glyma.18G020900.4	362	41.0527	7.78	55.3	78.51	-0.487	Nucleus
	GmbZIP159-5	Glyma.18G020900.5	362	41.0527	7.78	55.3	78.51	-0.487	Nucleus
	GmbZIP159-6	Glyma.18G020900.6	362	41.0527	7.78	55.3	78.51	-0.487	Nucleus
	GmbZIP159-7	Glyma.18G020900.7	362	41.0527	7.78	55.3	78.51	-0.487	Nucleus
	GmbZIP159-8	Glyma.18G020900.8	362	41.0527	7.78	55.3	78.51	-0.487	Nucleus
	GmbZIP159-9	Glyma.18G020900.9	362	41.0527	7.78	55.3	78.51	-0.487	Nucleus
	GmbZIP159-10	Glyma.18G020900.10	362	41.0527	7.78	55.3	78.51	-0.487	Nucleus
	GmbZIP159-11	Glyma.18G020900.11	362	41.0527	7.78	55.3	78.51	-0.487	Nucleus
	GmbZIP159-12	Glyma.18G020900.12	362	41.0527	7.78	55.3	78.51	-0.487	Nucleus
	GmbZIP159-13	Glyma.18G020900.13	362	41.0527	7.78	55.3	78.51	-0.487	Nucleus
GmbZIP160	GmbZIP160-1	Glyma.18G277100.1	195	22.4541	5.88	67.51	73.95	-0.826	Nucleus
GmbZIP161	GmbZIP161-1	Glyma.19G037900.1	220	25.6984	6.1	56.55	65.55	-0.972	Nucleus
GmbZIP162	GmbZIP162-1	Glyma.19G084800.1	152	17.2375	5.93	53.2	87.17	-0.42	Nucleus
GmbZIP163	GmbZIP163-1	Glyma.19G126800.1	784	85.3124	5.84	52.96	65.74	-0.595	Nucleus
GmbZIP164	GmbZIP164-1	Glyma.19G130200.1	459	50.7178	8.53	54.01	75.16	-0.574	Nucleus
	GmbZIP164-2	Glyma.19G130200.2	459	50.7178	8.53	54.01	75.16	-0.574	Nucleus
	GmbZIP164-3	Glyma.19G130200.3	459	50.7178	8.53	54.01	75.16	-0.574	Nucleus
GmbZIP165	GmbZIP165-1	Glyma.19G194500.1	387	42.4125	8.8	57.82	66.23	-0.704	Nucleus
GmbZIP166	GmbZIP166-1	Glyma.19G216200.1	150	16.9273	6.63	64.9	82.07	-0.683	Nucleus
GmbZIP167	GmbZIP167-1	Glyma.19G252600.1	425	45.6996	6.82	54.31	57.67	-0.858	Nucleus
	GmbZIP167-2	Glyma.19G252600.2	425	45.6996	6.82	54.31	57.67	-0.858	Nucleus
	GmbZIP167-3	Glyma.19G252600.3	425	45.6996	6.82	54.31	57.67	-0.858	Nucleus
	GmbZIP167-4	Glyma.19G252600.4	425	45.6996	6.82	54.31	57.67	-0.858	Nucleus
	GmbZIP167-5	Glyma.19G252600.5	425	45.6996	6.82	54.31	57.67	-0.858	Nucleus
	GmbZIP167-6	Glyma.19G252600.6	425	45.6996	6.82	54.31	57.67	-0.858	Nucleus
GmbZIP168	GmbZIP168-1	Glyma.20G032700.1	215	23.8057	6.12	59.07	80.6	-0.644	Nucleus
GmbZIP169	GmbZIP169-1	Glyma.20G224500.1	403	43.258	5.36	62.66	70.2	-0.613	Nucleus
	GmbZIP169-2	Glyma.20G224500.2	303	32.8676	5.61	61.79	66.01	-0.679	Nucleus
GmbZIP170	GmbZIP170-1	Glyma.U018600.1	240	26.5686	6.59	38.9	59.38	-0.778	Nucleus
	GmbZIP170-2	Glyma.U018600.2	240	26.5686	6.59	38.9	59.38	-0.778	Nucleus
	GmbZIP170-3	Glyma.U018600.3	240	26.5686	6.59	38.9	59.38	-0.778	Nucleus
	GmbZIP170-4	Glyma.U018600.4	240	26.5686	6.59	38.9	59.38	-0.778	Nucleus
GmbZIP171	GmbZIP171-1	Glyma.U029500.1	146	17.1385	10.3	77.4	70.82	-0.783	Nucleus

## Sheet: Table S3
Supplementary Table S3 Details of GmbZIP gene structure in soybean
Subtribe	GeneID	mRNA ID	Num of Exon	Num of Intron	Num of CDS	Num of UTR
A	GmbZIP11	Glyma.03G003400.1	3	2	3	2
	GmbZIP17	Glyma.04G022100.1	3	2	3	2
	GmbZIP23	Glyma.05G079800.1	3	2	3	2
	GmbZIP84	Glyma.19G067900.1	3	2	3	2
	GmbZIP85	Glyma.19G122800.1	3	2	3	2
	GmbZIP19	Glyma.04G039300.1	4	3	4	2
	GmbZIP22	Glyma.04G124200.1	4	3	3	3
	GmbZIP34	Glyma.06G314400.1	4	3	3	3
	GmbZIP36	Glyma.08G077400.1	4	3	4	2
	GmbZIP40	Glyma.08G183600.1	4	3	4	2
	GmbZIP42	Glyma.08G227000.1	4	3	3	3
	GmbZIP66	Glyma.13G075000.1	4	3	3	3
	GmbZIP77	Glyma.15G049000.1	4	3	4	2
	GmbZIP79	Glyma.15G222400.1	4	3	3	3
	GmbZIP90	Glyma.20G049200.1	4	3	3	3
	GmbZIP7	Glyma.02G131700.1	5	4	4	3
	GmbZIP30	Glyma.06G040400.1	5	4	4	3
	GmbZIP68	Glyma.13G153200.1	5	4	5	2
	GmbZIP73	Glyma.13G317000.1	5	4	4	3
	GmbZIP62	Glyma.12G184400.1	10	9	10	2
C	GmbZIP15	Glyma.03G247100.1	6	5	6	2
	GmbZIP20	Glyma.04G078300.1	6	5	6	2
	GmbZIP88	Glyma.19G244800.1	6	5	6	2
D	GmbZIP46	Glyma.09G184300.1	5	4	5	2
	GmbZIP69	Glyma.13G260300.1	5	4	3	4
	GmbZIP12	Glyma.03G128200.1	7	6	7	0
	GmbZIP39	Glyma.08G140100.1	8	7	8	2
	GmbZIP75	Glyma.14G167000.1	8	7	8	2
	GmbZIP27	Glyma.05G182500.1	9	8	8	3
	GmbZIP56	Glyma.11G236300.1	9	8	8	3
	GmbZIP67	Glyma.13G085100.1	10	9	8	4
	GmbZIP6	Glyma.02G097900.1	11	10	11	2
	GmbZIP9	Glyma.02G176800.1	11	10	11	2
	GmbZIP13	Glyma.03G142400.1	11	10	11	2
	GmbZIP48	Glyma.10G092100.1	11	10	11	2
	GmbZIP50	Glyma.10G276100.1	11	10	11	2
	GmbZIP86	Glyma.19G145300.1	11	10	11	2
	GmbZIP91	Glyma.20G113600.1	11	10	11	2
	GmbZIP2	Glyma.01G084200.1	12	11	12	2
	GmbZIP59	Glyma.12G088700.1	12	11	12	2
	GmbZIP92	Glyma.20G246400.1	12	11	11	3
	GmbZIP72	Glyma.13G316900.1	13	12	12	3
E	GmbZIP33	Glyma.06G284900.1	4	3	4	2
	GmbZIP61	Glyma.12G121000.1	4	3	4	2
	GmbZIP63	Glyma.12G208400.1	4	3	4	2
	GmbZIP64	Glyma.12G227700.1	4	3	4	0
	GmbZIP70	Glyma.13G272500.1	4	3	4	2
	GmbZIP71	Glyma.13G292800.1	4	3	4	2
	GmbZIP38	Glyma.08G126500.1	5	4	4	3
G	GmbZIP44	Glyma.08G265600.1	12	11	10	4
H	GmbZIP80	Glyma.16G092700.1	4	3	4	2
	GmbZIP54	Glyma.11G167900.1	5	4	5	1
	GmbZIP83	Glyma.18G117100.1	7	6	7	2
I	GmbZIP10	Glyma.02G236200.1	4	3	4	2
	GmbZIP55	Glyma.11G186700.1	4	3	4	2
	GmbZIP76	Glyma.14G204100.1	4	3	4	2
	GmbZIP82	Glyma.18G052500.1	4	3	4	2
	GmbZIP49	Glyma.10G226000.1	5	4	4	3
	GmbZIP52	Glyma.11G126600.1	5	4	4	3
	GmbZIP29	Glyma.06G026000.1	5	4	3	4
	GmbZIP60	Glyma.12G097100.1	5	4	5	2
	GmbZIP21	Glyma.04G085000.1	18	17	18	2
	GmbZIP26	Glyma.05G166400.1	18	17	18	2
	GmbZIP32	Glyma.06G086600.1	18	17	18	2
	GmbZIP35	Glyma.07G016700.1	18	17	18	2
	GmbZIP41	Glyma.08G201900.1	18	17	18	2
	GmbZIP53	Glyma.11G145800.1	18	17	18	2
	GmbZIP58	Glyma.12G075800.1	18	17	18	2
	GmbZIP78	Glyma.15G129700.1	18	17	18	2
	GmbZIP45	Glyma.09G023600.1	19	18	18	3
J	GmbZIP87	Glyma.19G193400.1	6	5	6	2
	GmbZIP14	Glyma.03G193300.1	7	6	7	2
K	GmbZIP8	Glyma.02G161100.1	3	2	3	2
S	GmbZIP1	Glyma.01G069300.1	1	0	1	2
	GmbZIP4	Glyma.01G195800.1	1	0	1	2
	GmbZIP5	Glyma.02G012700.1	1	0	1	2
	GmbZIP16	Glyma.04G010300.1	1	0	1	2
	GmbZIP18	Glyma.04G029600.1	1	0	1	2
	GmbZIP24	Glyma.05G108200.1	1	0	1	2
	GmbZIP25	Glyma.05G157000.1	1	0	1	2
	GmbZIP28	Glyma.06G010200.1	1	0	1	2
	GmbZIP31	Glyma.06G048500.1	1	0	1	2
	GmbZIP43	Glyma.08G254400.1	1	0	1	2
	GmbZIP47	Glyma.10G013300.1	1	0	1	2
	GmbZIP51	Glyma.11G114800.1	1	0	1	2
	GmbZIP57	Glyma.12G040600.1	1	0	1	2
	GmbZIP65	Glyma.13G050700.1	1	0	1	2
	GmbZIP74	Glyma.14G071400.1	1	0	1	2
	GmbZIP81	Glyma.17G158900.1	1	0	1	0
	GmbZIP37	Glyma.08G115300.1	2	1	2	0
	GmbZIP89	Glyma.20G007700.1	11	10	11	2
	GmbZIP3	Glyma.01G177400.1	13	12	11	4

## Sheet: Table S4
Supplementary Table S4 Details of cis-acting elements of GmbZIP promoter
Gene Name	Gene ID	Element Type	Element Sequence	Element Function
Glyma.01G069300	GmbZIP1	ABRE	ACGTG	Abscisic acid responsive element
Glyma.01G069300	GmbZIP1	ABRE	ACGTG	Abscisic acid responsive element
Glyma.01G069300	GmbZIP1	ABRE	TACGGTC	Abscisic acid responsive element
Glyma.01G069300	GmbZIP1	ARE	AAACCA	Anaerobic or anoxic induction regulating element
Glyma.01G069300	GmbZIP1	ARE	AAACCA	Anaerobic or anoxic induction regulating element
Glyma.01G069300	GmbZIP1	MBS	CAACTG	Drought induction
Glyma.01G069300	GmbZIP1	MBS	CAACTG	Drought induction
Glyma.01G069300	GmbZIP1	GCN4_motif	TGAGTCA	Endosperm expression regulatory element
Glyma.01G069300	GmbZIP1	P-box	CCTTTTG	Gibberellin-responsive element
Glyma.01G069300	GmbZIP1	LTR	CCGAAA	Low-temperature responsive element
Glyma.01G069300	GmbZIP1	CGTCA-motif	CGTCA	MeJA-responsive element
Glyma.01G069300	GmbZIP1	CGTCA-motif	CGTCA	MeJA-responsive element
Glyma.01G069300	GmbZIP1	TGACG-motif	TGACG	MeJA-responsive element
Glyma.01G069300	GmbZIP1	TGACG-motif	TGACG	MeJA-responsive element
Glyma.01G069300	GmbZIP1	CAT-box	GCCACT	Meristem expression regulatory element
Glyma.01G069300	GmbZIP1	CAT-box	GCCACT	Meristem expression regulatory element
Glyma.01G069300	GmbZIP1	CAT-box	GCCACT	Meristem expression regulatory element
Glyma.01G069300	GmbZIP1	ABRE	ACGTG	Abscisic acid responsive element
Glyma.01G069300	GmbZIP1	Box 4	ATTAAT	Light responsive element
Glyma.01G069300	GmbZIP1	GA-motif	ATAGATAA	Light responsive element
Glyma.01G069300	GmbZIP1	GATA-motif	AAGATAAGATT	Light responsive element
Glyma.01G069300	GmbZIP1	GATA-motif	GATAGGA	Light responsive element
Glyma.01G069300	GmbZIP1	G-Box	CACGTT	Light responsive element
Glyma.01G069300	GmbZIP1	G-Box	CACGTT	Light responsive element
Glyma.01G069300	GmbZIP1	G-box	TACGTG	Light responsive element
Glyma.01G069300	GmbZIP1	GT1-motif	GGTTAA	Light responsive element
Glyma.01G069300	GmbZIP1	GT1-motif	GGTTAAT	Light responsive element
Glyma.01G069300	GmbZIP1	TCT-motif	TCTTAC	Light responsive element
Glyma.01G084200	GmbZIP2	ABRE	ACGTG	Abscisic acid responsive element
Glyma.01G084200	GmbZIP2	AuxRR-core	GGTCCAT	Auxin-responsive element
Glyma.01G084200	GmbZIP2	AuxRR-core	GGTCCAT	Auxin-responsive element
Glyma.01G084200	GmbZIP2	GCN4_motif	TGAGTCA	Endosperm expression regulatory element
Glyma.01G084200	GmbZIP2	TATC-box	TATCCCA	Gibberellin-responsive element
Glyma.01G084200	GmbZIP2	CGTCA-motif	CGTCA	MeJA-responsive element
Glyma.01G084200	GmbZIP2	TGACG-motif	TGACG	MeJA-responsive element
Glyma.01G084200	GmbZIP2	Box 4	ATTAAT	Light responsive element
Glyma.01G084200	GmbZIP2	Box 4	ATTAAT	Light responsive element
Glyma.01G084200	GmbZIP2	Box 4	ATTAAT	Light responsive element
Glyma.01G084200	GmbZIP2	Box 4	ATTAAT	Light responsive element
Glyma.01G084200	GmbZIP2	G-box	CACGAC	Light responsive element
Glyma.01G084200	GmbZIP2	G-box	TACGTG	Light responsive element
Glyma.01G084200	GmbZIP2	I-box	cCATATCCAAT	Light responsive element
Glyma.01G084200	GmbZIP2	MRE	AACCTAA	Light responsive element
Glyma.01G177400	GmbZIP3	AE-box	AGAAACTT	Light responsive element
Glyma.01G177400	GmbZIP3	LTR	CCGAAA	Low-temperature responsive element
Glyma.01G177400	GmbZIP3	CGTCA-motif	CGTCA	MeJA-responsive element
Glyma.01G177400	GmbZIP3	TGACG-motif	TGACG	MeJA-responsive element
Glyma.01G177400	GmbZIP3	ATCT-motif	AATCTAATCC	Light responsive element
Glyma.01G177400	GmbZIP3	ATCT-motif	AATCTAATCC	Light responsive element
Glyma.01G177400	GmbZIP3	ATCT-motif	AATCTAATCC	Light responsive element
Glyma.01G177400	GmbZIP3	ATCT-motif	AATCTAATCC	Light responsive element
Glyma.01G177400	GmbZIP3	Box 4	ATTAAT	Light responsive element
Glyma.01G177400	GmbZIP3	Box 4	ATTAAT	Light responsive element
Glyma.01G177400	GmbZIP3	chs-CMA1a	TTACTTAA	Light responsive element
Glyma.01G177400	GmbZIP3	chs-CMA1a	TTACTTAA	Light responsive element
Glyma.01G177400	GmbZIP3	chs-CMA1a	TTACTTAA	Light responsive element
Glyma.01G177400	GmbZIP3	chs-CMA1a	TTACTTAA	Light responsive element
Glyma.01G177400	GmbZIP3	GATA-motif	AAGGATAAGG	Light responsive element
Glyma.01G177400	GmbZIP3	GT1-motif	GGTTAA	Light responsive element
Glyma.01G177400	GmbZIP3	GT1-motif	GGTTAA	Light responsive element
Glyma.01G177400	GmbZIP3	GT1-motif	GGTTAA	Light responsive element
Glyma.01G177400	GmbZIP3	GT1-motif	GGTTAA	Light responsive element
Glyma.01G177400	GmbZIP3	I-box	gGATAAGGTG	Light responsive element
Glyma.01G177400	GmbZIP3	MRE	AACCTAA	Light responsive element
Glyma.01G177400	GmbZIP3	MRE	AACCTAA	Light responsive element
Glyma.01G177400	GmbZIP3	MRE	AACCTAA	Light responsive element
Glyma.01G177400	GmbZIP3	MRE	AACCTAA	Light responsive element
Glyma.01G177400	GmbZIP3	TCT-motif	TCTTAC	Light responsive element
Glyma.01G177400	GmbZIP3	TCT-motif	TCTTAC	Light responsive element
Glyma.01G177400	GmbZIP3	TCT-motif	TCTTAC	Light responsive element
Glyma.01G177400	GmbZIP3	TCT-motif	TCTTAC	Light responsive element
Glyma.01G177400	GmbZIP3	TCT-motif	TCTTAC	Light responsive element
Glyma.01G177400	GmbZIP3	TCT-motif	TCTTAC	Light responsive element
Glyma.01G195800	GmbZIP4	ACE	GACACGTATG	Light responsive element
Glyma.01G195800	GmbZIP4	ABRE	ACGTG	Abscisic acid responsive element
Glyma.01G195800	GmbZIP4	ABRE	ACGTG	Abscisic acid responsive element
Glyma.01G195800	GmbZIP4	ABRE	ACGTG	Abscisic acid responsive element
Glyma.01G195800	GmbZIP4	ABRE	ACGTG	Abscisic acid responsive element
Glyma.01G195800	GmbZIP4	ABRE	CACGTG	Abscisic acid responsive element
Glyma.01G195800	GmbZIP4	ABRE	CACGTG	Abscisic acid responsive element
Glyma.01G195800	GmbZIP4	ABRE	CGCACGTGTC	Abscisic acid responsive element
Glyma.01G195800	GmbZIP4	ABRE	CGCACGTGTC	Abscisic acid responsive element
Glyma.01G195800	GmbZIP4	MBS	CAACTG	Drought induction
Glyma.01G195800	GmbZIP4	MBS	CAACTG	Drought induction
Glyma.01G195800	GmbZIP4	GCN4_motif	TGAGTCA	Endosperm expression regulatory element
Glyma.01G195800	GmbZIP4	CGTCA-motif	CGTCA	MeJA-responsive element
Glyma.01G195800	GmbZIP4	CGTCA-motif	CGTCA	MeJA-responsive element
Glyma.01G195800	GmbZIP4	CGTCA-motif	CGTCA	MeJA-responsive element
Glyma.01G195800	GmbZIP4	CGTCA-motif	CGTCA	MeJA-responsive element
Glyma.01G195800	GmbZIP4	CGTCA-motif	CGTCA	MeJA-responsive element
Glyma.01G195800	GmbZIP4	CGTCA-motif	CGTCA	MeJA-responsive element
Glyma.01G195800	GmbZIP4	CGTCA-motif	CGTCA	MeJA-responsive element
Glyma.01G195800	GmbZIP4	TGACG-motif	TGACG	MeJA-responsive element
Glyma.01G195800	GmbZIP4	TGACG-motif	TGACG	MeJA-responsive element
Glyma.01G195800	GmbZIP4	TGACG-motif	TGACG	MeJA-responsive element
Glyma.01G195800	GmbZIP4	TGACG-motif	TGACG	MeJA-responsive element
Glyma.01G195800	GmbZIP4	TGACG-motif	TGACG	MeJA-responsive element
Glyma.01G195800	GmbZIP4	TGACG-motif	TGACG	MeJA-responsive element
Glyma.01G195800	GmbZIP4	TGACG-motif	TGACG	MeJA-responsive element
Glyma.01G195800	GmbZIP4	CAT-box	GCCACT	Meristem expression regulatory element
Glyma.01G195800	GmbZIP4	CAT-box	GCCACT	Meristem expression regulatory element
Glyma.01G195800	GmbZIP4	RY-element	CATGCATG	Seed-specific regulatory element
Glyma.01G195800	GmbZIP4	Box 4	ATTAAT	Light responsive element
Glyma.01G195800	GmbZIP4	Box 4	ATTAAT	Light responsive element
Glyma.01G195800	GmbZIP4	Box 4	ATTAAT	Light responsive element
Glyma.01G195800	GmbZIP4	Box 4	ATTAAT	Light responsive element
Glyma.01G195800	GmbZIP4	G-box	ACACGTGT	Light responsive element
Glyma.01G195800	GmbZIP4	G-box	CACGTC	Light responsive element
Glyma.01G195800	GmbZIP4	G-Box	CACGTG	Light responsive element
Glyma.01G195800	GmbZIP4	G-Box	CACGTG	Light responsive element
Glyma.01G195800	GmbZIP4	G-box	CACGTG	Light responsive element
Glyma.01G195800	GmbZIP4	G-box	CACGTG	Light responsive element
Glyma.01G195800	GmbZIP4	G-box	TACGTG	Light responsive element
Glyma.01G195800	GmbZIP4	GT1-motif	GGTTAA	Light responsive element
Glyma.01G195800	GmbZIP4	GT1-motif	GGTTAA	Light responsive element
Glyma.01G195800	GmbZIP4	GT1-motif	GGTTAAT	Light responsive element
Glyma.01G195800	GmbZIP4	TCCC-motif	TCTCCCT	Light responsive element
Glyma.01G195800	GmbZIP4	TCT-motif	TCTTAC	Light responsive element
Glyma.02G012700	GmbZIP5	AE-box	AGAAACAA	Light responsive element
Glyma.02G012700	GmbZIP5	AE-box	AGAAACAA	Light responsive element
Glyma.02G012700	GmbZIP5	ABRE	ACGTG	Abscisic acid responsive element
Glyma.02G012700	GmbZIP5	ABRE	ACGTG	Abscisic acid responsive element
Glyma.02G012700	GmbZIP5	ABRE	ACGTG	Abscisic acid responsive element
Glyma.02G012700	GmbZIP5	ABRE	ACGTG	Abscisic acid responsive element
Glyma.02G012700	GmbZIP5	ABRE	GCAACGTGTC	Abscisic acid responsive element
Glyma.02G012700	GmbZIP5	ABRE	TACGTGTC	Abscisic acid responsive element
Glyma.02G012700	GmbZIP5	ARE	AAACCA	Anaerobic or anoxic induction regulating element
Glyma.02G012700	GmbZIP5	MBS	CAACTG	Drought induction
Glyma.02G012700	GmbZIP5	TATC-box	TATCCCA	Gibberellin-responsive element
Glyma.02G012700	GmbZIP5	LTR	CCGAAA	Low-temperature responsive element
Glyma.02G012700	GmbZIP5	CGTCA-motif	CGTCA	MeJA-responsive element
Glyma.02G012700	GmbZIP5	CGTCA-motif	CGTCA	MeJA-responsive element
Glyma.02G012700	GmbZIP5	CGTCA-motif	CGTCA	MeJA-responsive element
Glyma.02G012700	GmbZIP5	CGTCA-motif	CGTCA	MeJA-responsive element
Glyma.02G012700	GmbZIP5	CGTCA-motif	CGTCA	MeJA-responsive element
Glyma.02G012700	GmbZIP5	CGTCA-motif	CGTCA	MeJA-responsive element
Glyma.02G012700	GmbZIP5	TGACG-motif	TGACG	MeJA-responsive element
Glyma.02G012700	GmbZIP5	TGACG-motif	TGACG	MeJA-responsive element
Glyma.02G012700	GmbZIP5	TGACG-motif	TGACG	MeJA-responsive element
Glyma.02G012700	GmbZIP5	TGACG-motif	TGACG	MeJA-responsive element
Glyma.02G012700	GmbZIP5	TGACG-motif	TGACG	MeJA-responsive element
Glyma.02G012700	GmbZIP5	TGACG-motif	TGACG	MeJA-responsive element
Glyma.02G012700	GmbZIP5	CAT-box	GCCACT	Meristem expression regulatory element
Glyma.02G012700	GmbZIP5	ATCT-motif	AATCTAATCC	Light responsive element
Glyma.02G012700	GmbZIP5	Box 4	ATTAAT	Light responsive element
Glyma.02G012700	GmbZIP5	Box 4	ATTAAT	Light responsive element
Glyma.02G012700	GmbZIP5	Box 4	ATTAAT	Light responsive element
Glyma.02G012700	GmbZIP5	Box 4	ATTAAT	Light responsive element
Glyma.02G012700	GmbZIP5	Box 4	ATTAAT	Light responsive element
Glyma.02G012700	GmbZIP5	GATA-motif	GATAGGG	Light responsive element
Glyma.02G012700	GmbZIP5	G-Box	CACGTT	Light responsive element
Glyma.02G012700	GmbZIP5	G-Box	CACGTT	Light responsive element
Glyma.02G012700	GmbZIP5	G-Box	CACGTT	Light responsive element
Glyma.02G012700	GmbZIP5	G-box	TACGTG	Light responsive element
Glyma.02G012700	GmbZIP5	MRE	AACCTAA	Light responsive element
Glyma.02G012700	GmbZIP5	MRE	AACCTAA	Light responsive element
Glyma.02G012700	GmbZIP5	TCCC-motif	TCTCCCT	Light responsive element
Glyma.02G097900	GmbZIP6	ABRE	ACGTG	Abscisic acid responsive element
Glyma.02G097900	GmbZIP6	ARE	AAACCA	Anaerobic or anoxic induction regulating element
Glyma.02G097900	GmbZIP6	ARE	AAACCA	Anaerobic or anoxic induction regulating element
Glyma.02G097900	GmbZIP6	ARE	AAACCA	Anaerobic or anoxic induction regulating element
Glyma.02G097900	GmbZIP6	TGA-box	TGACGTAA	Auxin-responsive element
Glyma.02G097900	GmbZIP6	MBS	CAACTG	Drought induction
Glyma.02G097900	GmbZIP6	CGTCA-motif	CGTCA	MeJA-responsive element
Glyma.02G097900	GmbZIP6	TGACG-motif	TGACG	MeJA-responsive element
Glyma.02G097900	GmbZIP6	CAT-box	GCCACT	Meristem expression regulatory element
Glyma.02G097900	GmbZIP6	CAT-box	GCCACT	Meristem expression regulatory element
Glyma.02G097900	GmbZIP6	CAT-box	GCCACT	Meristem expression regulatory element
Glyma.02G097900	GmbZIP6	Box 4	ATTAAT	Light responsive element
Glyma.02G097900	GmbZIP6	Box 4	ATTAAT	Light responsive element
Glyma.02G097900	GmbZIP6	chs-CMA1a	TTACTTAA	Light responsive element
Glyma.02G097900	GmbZIP6	GATA-motif	GATAGGA	Light responsive element
Glyma.02G097900	GmbZIP6	G-box	TACGTG	Light responsive element
Glyma.02G097900	GmbZIP6	GT1-motif	GGTTAA	Light responsive element
Glyma.02G097900	GmbZIP6	GT1-motif	GGTTAA	Light responsive element
Glyma.02G097900	GmbZIP6	I-box	AGATAAGG	Light responsive element
Glyma.02G097900	GmbZIP6	I-box	gGATAAGGTG	Light responsive element
Glyma.02G097900	GmbZIP6	I-box	gGATAAGGTG	Light responsive element
Glyma.02G097900	GmbZIP6	MRE	AACCTAA	Light responsive element
Glyma.02G097900	GmbZIP6	MRE	AACCTAA	Light responsive element
Glyma.02G097900	GmbZIP6	MRE	AACCTAA	Light responsive element
Glyma.02G097900	GmbZIP6	TCT-motif	TCTTAC	Light responsive element
Glyma.02G131700	GmbZIP7	3-AF1 binding site	TAAGAGAGGAA	Light responsive element
Glyma.02G131700	GmbZIP7	AT1-motif	AATTATTTTTTATT	Light responsive element
Glyma.02G131700	GmbZIP7	ABRE	ACGTG	Abscisic acid responsive element
Glyma.02G131700	GmbZIP7	ARE	AAACCA	Anaerobic or anoxic induction regulating element
Glyma.02G131700	GmbZIP7	LTR	CCGAAA	Low-temperature responsive element
Glyma.02G131700	GmbZIP7	LTR	CCGAAA	Low-temperature responsive element
Glyma.02G131700	GmbZIP7	LTR	CCGAAA	Low-temperature responsive element
Glyma.02G131700	GmbZIP7	LTR	CCGAAA	Low-temperature responsive element
Glyma.02G131700	GmbZIP7	CGTCA-motif	CGTCA	MeJA-responsive element
Glyma.02G131700	GmbZIP7	CGTCA-motif	CGTCA	MeJA-responsive element
Glyma.02G131700	GmbZIP7	TGACG-motif	TGACG	MeJA-responsive element
Glyma.02G131700	GmbZIP7	TGACG-motif	TGACG	MeJA-responsive element
Glyma.02G131700	GmbZIP7	TCA-element	TCAGAAGAGG	Salicylic acid responsive element
Glyma.02G131700	GmbZIP7	Box 4	ATTAAT	Light responsive element
Glyma.02G131700	GmbZIP7	Box 4	ATTAAT	Light responsive element
Glyma.02G131700	GmbZIP7	Box 4	ATTAAT	Light responsive element
Glyma.02G131700	GmbZIP7	Box 4	ATTAAT	Light responsive element
Glyma.02G131700	GmbZIP7	Box 4	ATTAAT	Light responsive element
Glyma.02G131700	GmbZIP7	Box 4	ATTAAT	Light responsive element
Glyma.02G131700	GmbZIP7	Box 4	ATTAAT	Light responsive element
Glyma.02G131700	GmbZIP7	chs-CMA1a	TTACTTAA	Light responsive element
Glyma.02G131700	GmbZIP7	Gap-box	CAAATGAA(A/G)A	Light responsive element
Glyma.02G131700	GmbZIP7	GATA-motif	AAGATAAGATT	Light responsive element
Glyma.02G131700	GmbZIP7	G-box	CACGAC	Light responsive element
Glyma.02G131700	GmbZIP7	G-Box	CACGTT	Light responsive element
Glyma.02G131700	GmbZIP7	GT1-motif	GGTTAA	Light responsive element
Glyma.02G131700	GmbZIP7	GT1-motif	GGTTAA	Light responsive element
Glyma.02G131700	GmbZIP7	GT1-motif	GGTTAA	Light responsive element
Glyma.02G131700	GmbZIP7	GT1-motif	GGTTAAT	Light responsive element
Glyma.02G131700	GmbZIP7	MRE	AACCTAA	Light responsive element
Glyma.02G131700	GmbZIP7	TCT-motif	TCTTAC	Light responsive element
Glyma.02G161100	GmbZIP8	AE-box	AGAAACAA	Light responsive element
Glyma.02G161100	GmbZIP8	ABRE	ACGTG	Abscisic acid responsive element
Glyma.02G161100	GmbZIP8	ABRE	ACGTG	Abscisic acid responsive element
Glyma.02G161100	GmbZIP8	ABRE	ACGTG	Abscisic acid responsive element
Glyma.02G161100	GmbZIP8	ABRE	ACGTG	Abscisic acid responsive element
Glyma.02G161100	GmbZIP8	ABRE	CACGTG	Abscisic acid responsive element
Glyma.02G161100	GmbZIP8	ABRE	CACGTG	Abscisic acid responsive element
Glyma.02G161100	GmbZIP8	ABRE	GACACGTGGC	Abscisic acid responsive element
Glyma.02G161100	GmbZIP8	ABRE	GACACGTGGC	Abscisic acid responsive element
Glyma.02G161100	GmbZIP8	TC-rich repeats	ATTCTCTAAC	Defense and stress responsive element
Glyma.02G161100	GmbZIP8	CGTCA-motif	CGTCA	MeJA-responsive element
Glyma.02G161100	GmbZIP8	TGACG-motif	TGACG	MeJA-responsive element
Glyma.02G161100	GmbZIP8	CAT-box	GCCACT	Meristem expression regulatory element
Glyma.02G161100	GmbZIP8	CAT-box	GCCACT	Meristem expression regulatory element
Glyma.02G161100	GmbZIP8	CAT-box	GCCACT	Meristem expression regulatory element
Glyma.02G161100	GmbZIP8	CAT-box	GCCACT	Meristem expression regulatory element
Glyma.02G161100	GmbZIP8	CAT-box	GCCACT	Meristem expression regulatory element
Glyma.02G161100	GmbZIP8	Box II	ACACGTTGT	Light responsive element
Glyma.02G161100	GmbZIP8	chs-CMA1a	TTACTTAA	Light responsive element
Glyma.02G161100	GmbZIP8	chs-CMA1a	TTACTTAA	Light responsive element
Glyma.02G161100	GmbZIP8	G-box	ACACGTGGC	Light responsive element
Glyma.02G161100	GmbZIP8	G-box	CACGTG	Light responsive element
Glyma.02G161100	GmbZIP8	G-box	CACGTG	Light responsive element
Glyma.02G161100	GmbZIP8	G-Box	CACGTG	Light responsive element
Glyma.02G161100	GmbZIP8	G-Box	CACGTG	Light responsive element
Glyma.02G161100	GmbZIP8	G-Box	CACGTT	Light responsive element
Glyma.02G161100	GmbZIP8	G-box	GCCACGTGGA	Light responsive element
Glyma.02G161100	GmbZIP8	G-box	TACGTG	Light responsive element
Glyma.02G161100	GmbZIP8	GT1-motif	GGTTAA	Light responsive element
Glyma.02G161100	GmbZIP8	GT1-motif	GGTTAA	Light responsive element
Glyma.02G161100	GmbZIP8	GT1-motif	GGTTAA	Light responsive element
Glyma.02G161100	GmbZIP8	MRE	AACCTAA	Light responsive element
Glyma.02G161100	GmbZIP8	MRE	AACCTAA	Light responsive element
Glyma.02G161100	GmbZIP8	MRE	AACCTAA	Light responsive element
Glyma.02G161100	GmbZIP8	MRE	AACCTAA	Light responsive element
Glyma.02G161100	GmbZIP8	Sp1	GGGCGG	Light responsive element
Glyma.02G176800	GmbZIP9	AE-box	AGAAACTT	Light responsive element
Glyma.02G176800	GmbZIP9	AT1-motif	AATTATTTTTTATT	Light responsive element
Glyma.02G176800	GmbZIP9	ATC-motif	AGTAATCT	Light responsive element
Glyma.02G176800	GmbZIP9	ABRE	ACGTG	Abscisic acid responsive element
Glyma.02G176800	GmbZIP9	ABRE	ACGTG	Abscisic acid responsive element
Glyma.02G176800	GmbZIP9	ABRE	ACGTG	Abscisic acid responsive element
Glyma.02G176800	GmbZIP9	ABRE	ACGTG	Abscisic acid responsive element
Glyma.02G176800	GmbZIP9	ARE	AAACCA	Anaerobic or anoxic induction regulating element
Glyma.02G176800	GmbZIP9	TGA-element	AACGAC	Auxin-responsive element
Glyma.02G176800	GmbZIP9	TC-rich repeats	GTTTTCTTAC	Defense and stress responsive element
Glyma.02G176800	GmbZIP9	TATC-box	TATCCCA	Gibberellin-responsive element
Glyma.02G176800	GmbZIP9	CGTCA-motif	CGTCA	MeJA-responsive element
Glyma.02G176800	GmbZIP9	TGACG-motif	TGACG	MeJA-responsive element
Glyma.02G176800	GmbZIP9	TCA-element	CCATCTTTTT	Salicylic acid responsive element
Glyma.02G176800	GmbZIP9	RY-element	CATGCATG	Seed-specific regulatory element
Glyma.02G176800	GmbZIP9	Box 4	ATTAAT	Light responsive element
Glyma.02G176800	GmbZIP9	Box 4	ATTAAT	Light responsive element
Glyma.02G176800	GmbZIP9	Box 4	ATTAAT	Light responsive element
Glyma.02G176800	GmbZIP9	Box 4	ATTAAT	Light responsive element
Glyma.02G176800	GmbZIP9	Box 4	ATTAAT	Light responsive element
Glyma.02G176800	GmbZIP9	Box 4	ATTAAT	Light responsive element
Glyma.02G176800	GmbZIP9	Box 4	ATTAAT	Light responsive element
Glyma.02G176800	GmbZIP9	chs-CMA1a	TTACTTAA	Light responsive element
Glyma.02G176800	GmbZIP9	G-Box	CACGTT	Light responsive element
Glyma.02G176800	GmbZIP9	G-Box	CACGTT	Light responsive element
Glyma.02G176800	GmbZIP9	G-box	TAACACGTAG	Light responsive element
Glyma.02G176800	GmbZIP9	G-box	TACGTG	Light responsive element
Glyma.02G176800	GmbZIP9	G-box	TACGTG	Light responsive element
Glyma.02G176800	GmbZIP9	MRE	AACCTAA	Light responsive element
Glyma.02G176800	GmbZIP9	TCCC-motif	TCTCCCT	Light responsive element
Glyma.02G176800	GmbZIP9	TCT-motif	TCTTAC	Light responsive element
Glyma.02G236200	GmbZIP10	AT1-motif	AATTATTTTTTATT	Light responsive element
Glyma.02G236200	GmbZIP10	TC-rich repeats	GTTTTCTTAC	Defense and stress responsive element
Glyma.02G236200	GmbZIP10	MBS	CAACTG	Drought induction
Glyma.02G236200	GmbZIP10	Box 4	ATTAAT	Light responsive element
Glyma.02G236200	GmbZIP10	Box 4	ATTAAT	Light responsive element
Glyma.02G236200	GmbZIP10	Box 4	ATTAAT	Light responsive element
Glyma.02G236200	GmbZIP10	Box 4	ATTAAT	Light responsive element
Glyma.02G236200	GmbZIP10	GA-motif	ATAGATAA	Light responsive element
Glyma.02G236200	GmbZIP10	GT1-motif	GGTTAA	Light responsive element
Glyma.02G236200	GmbZIP10	GT1-motif	GGTTAAT	Light responsive element
Glyma.02G236200	GmbZIP10	TCT-motif	TCTTAC	Light responsive element
Glyma.03G003400	GmbZIP11	ABRE	GCAACGTGTC	Abscisic acid responsive element
Glyma.03G003400	GmbZIP11	ARE	AAACCA	Anaerobic or anoxic induction regulating element
Glyma.03G003400	GmbZIP11	LTR	CCGAAA	Low-temperature responsive element
Glyma.03G003400	GmbZIP11	TCA-element	CCATCTTTTT	Salicylic acid responsive element
Glyma.03G003400	GmbZIP11	Box 4	ATTAAT	Light responsive element
Glyma.03G003400	GmbZIP11	Box 4	ATTAAT	Light responsive element
Glyma.03G003400	GmbZIP11	Box 4	ATTAAT	Light responsive element
Glyma.03G003400	GmbZIP11	Box 4	ATTAAT	Light responsive element
Glyma.03G003400	GmbZIP11	Gap-box	CAAATGAA(A/G)A	Light responsive element
Glyma.03G003400	GmbZIP11	Gap-box	CAAATGAA(A/G)A	Light responsive element
Glyma.03G003400	GmbZIP11	G-box	CACGAC	Light responsive element
Glyma.03G003400	GmbZIP11	GT1-motif	GGTTAAT	Light responsive element
Glyma.03G003400	GmbZIP11	TCT-motif	TCTTAC	Light responsive element
Glyma.03G003400	GmbZIP11	TCT-motif	TCTTAC	Light responsive element
Glyma.03G128200	GmbZIP12	ACE	CTAACGTATT	Light responsive element
Glyma.03G128200	GmbZIP12	ABRE	ACGTG	Abscisic acid responsive element
Glyma.03G128200	GmbZIP12	ABRE	ACGTG	Abscisic acid responsive element
Glyma.03G128200	GmbZIP12	ARE	AAACCA	Anaerobic or anoxic induction regulating element
Glyma.03G128200	GmbZIP12	ARE	AAACCA	Anaerobic or anoxic induction regulating element
Glyma.03G128200	GmbZIP12	TGA-element	AACGAC	Auxin-responsive element
Glyma.03G128200	GmbZIP12	GCN4_motif	TGAGTCA	Endosperm expression regulatory element
Glyma.03G128200	GmbZIP12	GCN4_motif	TGAGTCA	Endosperm expression regulatory element
Glyma.03G128200	GmbZIP12	GARE-motif	TCTGTTG	Gibberellin-responsive element
Glyma.03G128200	GmbZIP12	Box 4	ATTAAT	Light responsive element
Glyma.03G128200	GmbZIP12	Box 4	ATTAAT	Light responsive element
Glyma.03G128200	GmbZIP12	LTR	CCGAAA	Low-temperature responsive element
Glyma.03G128200	GmbZIP12	LTR	CCGAAA	Low-temperature responsive element
Glyma.03G128200	GmbZIP12	CGTCA-motif	CGTCA	MeJA-responsive element
Glyma.03G128200	GmbZIP12	CGTCA-motif	CGTCA	MeJA-responsive element
Glyma.03G128200	GmbZIP12	TGACG-motif	TGACG	MeJA-responsive element
Glyma.03G128200	GmbZIP12	TGACG-motif	TGACG	MeJA-responsive element
Glyma.03G128200	GmbZIP12	GATA-motif	AAGATAAGATT	Light responsive element
Glyma.03G128200	GmbZIP12	GATA-motif	AAGGATAAGG	Light responsive element
Glyma.03G128200	GmbZIP12	G-box	CCACGTAA	Light responsive element
Glyma.03G128200	GmbZIP12	G-box	TACGTG	Light responsive element
Glyma.03G128200	GmbZIP12	G-box	TACGTG	Light responsive element
Glyma.03G128200	GmbZIP12	GT1-motif	GGTTAA	Light responsive element
Glyma.03G128200	GmbZIP12	I-box	AGATAAGG	Light responsive element
Glyma.03G128200	GmbZIP12	TCCC-motif	TCTCCCT	Light responsive element
Glyma.03G128200	GmbZIP12	TCT-motif	TCTTAC	Light responsive element
Glyma.03G142400	GmbZIP13	AE-box	AGAAACTT	Light responsive element
Glyma.03G142400	GmbZIP13	Box 4	ATTAAT	Light responsive element
Glyma.03G142400	GmbZIP13	Box 4	ATTAAT	Light responsive element
Glyma.03G142400	GmbZIP13	Box 4	ATTAAT	Light responsive element
Glyma.03G142400	GmbZIP13	ABRE	ACGTG	Abscisic acid responsive element
Glyma.03G142400	GmbZIP13	ABRE	ACGTG	Abscisic acid responsive element
Glyma.03G142400	GmbZIP13	ABRE	ACGTG	Abscisic acid responsive element
Glyma.03G142400	GmbZIP13	ABRE	CACGTG	Abscisic acid responsive element
Glyma.03G142400	GmbZIP13	ABRE	GACACGTGGC	Abscisic acid responsive element
Glyma.03G142400	GmbZIP13	ARE	AAACCA	Anaerobic or anoxic induction regulating element
Glyma.03G142400	GmbZIP13	TGA-element	AACGAC	Auxin-responsive element
Glyma.03G142400	GmbZIP13	MBS	CAACTG	Drought induction
Glyma.03G142400	GmbZIP13	CAT-box	GCCACT	Meristem expression regulatory element
Glyma.03G142400	GmbZIP13	Box II	ACACGTAGA	Light responsive element
Glyma.03G142400	GmbZIP13	Box II	ACACGTTGT	Light responsive element
Glyma.03G142400	GmbZIP13	GA-motif	ATAGATAA	Light responsive element
Glyma.03G142400	GmbZIP13	G-box	CACGTG	Light responsive element
Glyma.03G142400	GmbZIP13	G-Box	CACGTG	Light responsive element
Glyma.03G142400	GmbZIP13	G-Box	CACGTT	Light responsive element
Glyma.03G142400	GmbZIP13	G-box	GCCACGTGGA	Light responsive element
Glyma.03G142400	GmbZIP13	G-box	TAACACGTAG	Light responsive element
Glyma.03G142400	GmbZIP13	G-box	TACGTG	Light responsive element
Glyma.03G142400	GmbZIP13	GT1-motif	GGTTAA	Light responsive element
Glyma.03G142400	GmbZIP13	Sp1	GGGCGG	Light responsive element
Glyma.03G142400	GmbZIP13	TCCC-motif	TCTCCCT	Light responsive element
Glyma.03G142400	GmbZIP13	TCT-motif	TCTTAC	Light responsive element
Glyma.03G142400	GmbZIP13	TCT-motif	TCTTAC	Light responsive element
Glyma.03G142400	GmbZIP13	TCT-motif	TCTTAC	Light responsive element
Glyma.03G193300	GmbZIP14	AT1-motif	AATTATTTTTTATT	Light responsive element
Glyma.03G193300	GmbZIP14	Box 4	ATTAAT	Light responsive element
Glyma.03G193300	GmbZIP14	Box 4	ATTAAT	Light responsive element
Glyma.03G193300	GmbZIP14	Box 4	ATTAAT	Light responsive element
Glyma.03G193300	GmbZIP14	Box 4	ATTAAT	Light responsive element
Glyma.03G193300	GmbZIP14	Box 4	ATTAAT	Light responsive element
Glyma.03G193300	GmbZIP14	Box 4	ATTAAT	Light responsive element
Glyma.03G193300	GmbZIP14	Box 4	ATTAAT	Light responsive element
Glyma.03G193300	GmbZIP14	Box 4	ATTAAT	Light responsive element
Glyma.03G193300	GmbZIP14	Box 4	ATTAAT	Light responsive element
Glyma.03G193300	GmbZIP14	Box 4	ATTAAT	Light responsive element
Glyma.03G193300	GmbZIP14	Box 4	ATTAAT	Light responsive element
Glyma.03G193300	GmbZIP14	Box 4	ATTAAT	Light responsive element
Glyma.03G193300	GmbZIP14	ABRE	ACGTG	Abscisic acid responsive element
Glyma.03G193300	GmbZIP14	ABRE	ACGTG	Abscisic acid responsive element
Glyma.03G193300	GmbZIP14	ABRE	ACGTG	Abscisic acid responsive element
Glyma.03G193300	GmbZIP14	ABRE	ACGTG	Abscisic acid responsive element
Glyma.03G193300	GmbZIP14	ABRE	CACGTG	Abscisic acid responsive element
Glyma.03G193300	GmbZIP14	ABRE	GCAACGTGTC	Abscisic acid responsive element
Glyma.03G193300	GmbZIP14	TATC-box	TATCCCA	Gibberellin-responsive element
Glyma.03G193300	GmbZIP14	GARE-motif	TCTGTTG	Gibberellin-responsive element
Glyma.03G193300	GmbZIP14	GARE-motif	TCTGTTG	Gibberellin-responsive element
Glyma.03G193300	GmbZIP14	LTR	CCGAAA	Low-temperature responsive element
Glyma.03G193300	GmbZIP14	CGTCA-motif	CGTCA	MeJA-responsive element
Glyma.03G193300	GmbZIP14	TGACG-motif	TGACG	MeJA-responsive element
Glyma.03G193300	GmbZIP14	CAT-box	GCCACT	Meristem expression regulatory element
Glyma.03G193300	GmbZIP14	TCA-element	TCAGAAGAGG	Salicylic acid responsive element
Glyma.03G193300	GmbZIP14	GATA-motif	AAGATAAGATT	Light responsive element
Glyma.03G193300	GmbZIP14	GATA-motif	GATAGGA	Light responsive element
Glyma.03G193300	GmbZIP14	G-box	ACACGTGGC	Light responsive element
Glyma.03G193300	GmbZIP14	G-box	CACGAC	Light responsive element
Glyma.03G193300	GmbZIP14	G-Box	CACGTG	Light responsive element
Glyma.03G193300	GmbZIP14	G-box	CACGTG	Light responsive element
Glyma.03G193300	GmbZIP14	G-Box	CACGTT	Light responsive element
Glyma.03G193300	GmbZIP14	G-box	CCACGTAA	Light responsive element
Glyma.03G193300	GmbZIP14	G-box	GCCACGTGGA	Light responsive element
Glyma.03G193300	GmbZIP14	G-box	TACGTG	Light responsive element
Glyma.03G193300	GmbZIP14	G-box	TACGTG	Light responsive element
Glyma.03G193300	GmbZIP14	G-box	tgACACGTGGCA	Light responsive element
Glyma.03G193300	GmbZIP14	GT1-motif	GGTTAA	Light responsive element
Glyma.03G193300	GmbZIP14	I-box	AAGATAAGGCT	Light responsive element
Glyma.03G193300	GmbZIP14	TCCC-motif	TCTCCCT	Light responsive element
Glyma.03G247100	GmbZIP15	ACE	CTAACGTATT	Light responsive element
Glyma.03G247100	GmbZIP15	AT1-motif	AATTATTTTTTATT	Light responsive element
Glyma.03G247100	GmbZIP15	AT1-motif	AATTATTTTTTATT	Light responsive element
Glyma.03G247100	GmbZIP15	ATC-motif	AGTAATCT	Light responsive element
Glyma.03G247100	GmbZIP15	ATCT-motif	AATCTAATCC	Light responsive element
Glyma.03G247100	GmbZIP15	Box 4	ATTAAT	Light responsive element
Glyma.03G247100	GmbZIP15	Box 4	ATTAAT	Light responsive element
Glyma.03G247100	GmbZIP15	Box 4	ATTAAT	Light responsive element
Glyma.03G247100	GmbZIP15	Box 4	ATTAAT	Light responsive element
Glyma.03G247100	GmbZIP15	Box 4	ATTAAT	Light responsive element
Glyma.03G247100	GmbZIP15	ABRE	ACGTG	Abscisic acid responsive element
Glyma.03G247100	GmbZIP15	ABRE	ACGTG	Abscisic acid responsive element
Glyma.03G247100	GmbZIP15	ABRE	ACGTG	Abscisic acid responsive element
Glyma.03G247100	GmbZIP15	ARE	AAACCA	Anaerobic or anoxic induction regulating element
Glyma.03G247100	GmbZIP15	ARE	AAACCA	Anaerobic or anoxic induction regulating element
Glyma.03G247100	GmbZIP15	ARE	AAACCA	Anaerobic or anoxic induction regulating element
Glyma.03G247100	GmbZIP15	GCN4_motif	TGAGTCA	Endosperm expression regulatory element
Glyma.03G247100	GmbZIP15	CGTCA-motif	CGTCA	MeJA-responsive element
Glyma.03G247100	GmbZIP15	CGTCA-motif	CGTCA	MeJA-responsive element
Glyma.03G247100	GmbZIP15	TGACG-motif	TGACG	MeJA-responsive element
Glyma.03G247100	GmbZIP15	TGACG-motif	TGACG	MeJA-responsive element
Glyma.03G247100	GmbZIP15	CAT-box	GCCACT	Meristem expression regulatory element
Glyma.03G247100	GmbZIP15	chs-CMA2a	TCACTTGA	Light responsive element
Glyma.03G247100	GmbZIP15	GATA-motif	AAGGATAAGG	Light responsive element
Glyma.03G247100	GmbZIP15	G-box	CACGAC	Light responsive element
Glyma.03G247100	GmbZIP15	G-box	CACGAC	Light responsive element
Glyma.03G247100	GmbZIP15	G-box	CACGTC	Light responsive element
Glyma.03G247100	GmbZIP15	G-Box	CACGTT	Light responsive element
Glyma.03G247100	GmbZIP15	G-Box	CACGTT	Light responsive element
Glyma.03G247100	GmbZIP15	G-box	CAGACGTGGCA	Light responsive element
Glyma.03G247100	GmbZIP15	GT1-motif	GGTTAA	Light responsive element
Glyma.03G247100	GmbZIP15	GT1-motif	GGTTAAT	Light responsive element
Glyma.03G247100	GmbZIP15	I-box	AGATAAGG	Light responsive element
Glyma.03G247100	GmbZIP15	I-box	cCATATCCAAT	Light responsive element
Glyma.03G247100	GmbZIP15	I-box	ccttatcct	Light responsive element
Glyma.03G247100	GmbZIP15	I-box	TGATAATGT	Light responsive element
Glyma.03G247100	GmbZIP15	L-box	ATCCCACCTAC	Light responsive element
Glyma.03G247100	GmbZIP15	TCT-motif	TCTTAC	Light responsive element
Glyma.03G247100	GmbZIP15	TCT-motif	TCTTAC	Light responsive element
Glyma.04G010300	GmbZIP16	AE-box	AGAAACAA	Light responsive element
Glyma.04G010300	GmbZIP16	ATCT-motif	AATCTAATCC	Light responsive element
Glyma.04G010300	GmbZIP16	Box 4	ATTAAT	Light responsive element
Glyma.04G010300	GmbZIP16	Box 4	ATTAAT	Light responsive element
Glyma.04G010300	GmbZIP16	Box 4	ATTAAT	Light responsive element
Glyma.04G010300	GmbZIP16	Box 4	ATTAAT	Light responsive element
Glyma.04G010300	GmbZIP16	Box 4	ATTAAT	Light responsive element
Glyma.04G010300	GmbZIP16	Box 4	ATTAAT	Light responsive element
Glyma.04G010300	GmbZIP16	ABRE	ACGTG	Abscisic acid responsive element
Glyma.04G010300	GmbZIP16	ABRE	ACGTG	Abscisic acid responsive element
Glyma.04G010300	GmbZIP16	ABRE	CACGTG	Abscisic acid responsive element
Glyma.04G010300	GmbZIP16	ARE	AAACCA	Anaerobic or anoxic induction regulating element
Glyma.04G010300	GmbZIP16	ARE	AAACCA	Anaerobic or anoxic induction regulating element
Glyma.04G010300	GmbZIP16	ARE	AAACCA	Anaerobic or anoxic induction regulating element
Glyma.04G010300	GmbZIP16	ARE	AAACCA	Anaerobic or anoxic induction regulating element
Glyma.04G010300	GmbZIP16	ARE	AAACCA	Anaerobic or anoxic induction regulating element
Glyma.04G010300	GmbZIP16	circadian	CAAAGATATC	Circadian regulatory element
Glyma.04G010300	GmbZIP16	circadian	CAAAGATATC	Circadian regulatory element
Glyma.04G010300	GmbZIP16	MBS	CAACTG	Drought induction
Glyma.04G010300	GmbZIP16	MBS	CAACTG	Drought induction
Glyma.04G010300	GmbZIP16	P-box	CCTTTTG	Gibberellin-responsive element
Glyma.04G010300	GmbZIP16	GARE-motif	TCTGTTG	Gibberellin-responsive element
Glyma.04G010300	GmbZIP16	GARE-motif	TCTGTTG	Gibberellin-responsive element
Glyma.04G010300	GmbZIP16	GATA-motif	AAGATAAGATT	Light responsive element
Glyma.04G010300	GmbZIP16	G-box	CACGTC	Light responsive element
Glyma.04G010300	GmbZIP16	G-box	CACGTG	Light responsive element
Glyma.04G010300	GmbZIP16	G-Box	CACGTG	Light responsive element
Glyma.04G010300	GmbZIP16	GT1-motif	GGTTAA	Light responsive element
Glyma.04G010300	GmbZIP16	TCT-motif	TCTTAC	Light responsive element
Glyma.04G022100	GmbZIP17	Box 4	ATTAAT	Light responsive element
Glyma.04G022100	GmbZIP17	Box 4	ATTAAT	Light responsive element
Glyma.04G022100	GmbZIP17	Box 4	ATTAAT	Light responsive element
Glyma.04G022100	GmbZIP17	ABRE	TACGGTC	Abscisic acid responsive element
Glyma.04G022100	GmbZIP17	ARE	AAACCA	Anaerobic or anoxic induction regulating element
Glyma.04G022100	GmbZIP17	ARE	AAACCA	Anaerobic or anoxic induction regulating element
Glyma.04G022100	GmbZIP17	ARE	AAACCA	Anaerobic or anoxic induction regulating element
Glyma.04G022100	GmbZIP17	TC-rich repeats	ATTCTCTAAC	Defense and stress responsive element
Glyma.04G022100	GmbZIP17	MBS	CAACTG	Drought induction
Glyma.04G022100	GmbZIP17	CGTCA-motif	CGTCA	MeJA-responsive element
Glyma.04G022100	GmbZIP17	TGACG-motif	TGACG	MeJA-responsive element
Glyma.04G022100	GmbZIP17	TCA-element	CCATCTTTTT	Salicylic acid responsive element
Glyma.04G022100	GmbZIP17	TCA-element	CCATCTTTTT	Salicylic acid responsive element
Glyma.04G022100	GmbZIP17	TCA-element	CCATCTTTTT	Salicylic acid responsive element
Glyma.04G022100	GmbZIP17	chs-CMA2a	TCACTTGA	Light responsive element
Glyma.04G022100	GmbZIP17	GA-motif	ATAGATAA	Light responsive element
Glyma.04G022100	GmbZIP17	GATA-motif	GATAGGG	Light responsive element
Glyma.04G022100	GmbZIP17	GT1-motif	GGTTAA	Light responsive element
Glyma.04G022100	GmbZIP17	GT1-motif	GGTTAA	Light responsive element
Glyma.04G022100	GmbZIP17	GT1-motif	GGTTAAT	Light responsive element
Glyma.04G022100	GmbZIP17	GT1-motif	GGTTAAT	Light responsive element
Glyma.04G022100	GmbZIP17	GT1-motif	GGTTAAT	Light responsive element
Glyma.04G022100	GmbZIP17	MRE	AACCTAA	Light responsive element
Glyma.04G029600	GmbZIP18	ATCT-motif	AATCTAATCC	Light responsive element
Glyma.04G029600	GmbZIP18	ATCT-motif	AATCTAATCC	Light responsive element
Glyma.04G029600	GmbZIP18	Box 4	ATTAAT	Light responsive element
Glyma.04G029600	GmbZIP18	Box 4	ATTAAT	Light responsive element
Glyma.04G029600	GmbZIP18	Box 4	ATTAAT	Light responsive element
Glyma.04G029600	GmbZIP18	Box 4	ATTAAT	Light responsive element
Glyma.04G029600	GmbZIP18	Box 4	ATTAAT	Light responsive element
Glyma.04G029600	GmbZIP18	ABRE	ACGTG	Abscisic acid responsive element
Glyma.04G029600	GmbZIP18	ARE	AAACCA	Anaerobic or anoxic induction regulating element
Glyma.04G029600	GmbZIP18	ARE	AAACCA	Anaerobic or anoxic induction regulating element
Glyma.04G029600	GmbZIP18	ARE	AAACCA	Anaerobic or anoxic induction regulating element
Glyma.04G029600	GmbZIP18	ARE	AAACCA	Anaerobic or anoxic induction regulating element
Glyma.04G029600	GmbZIP18	TC-rich repeats	ATTCTCTAAC	Defense and stress responsive element
Glyma.04G029600	GmbZIP18	LTR	CCGAAA	Low-temperature responsive element
Glyma.04G029600	GmbZIP18	CGTCA-motif	CGTCA	MeJA-responsive element
Glyma.04G029600	GmbZIP18	CGTCA-motif	CGTCA	MeJA-responsive element
Glyma.04G029600	GmbZIP18	TGACG-motif	TGACG	MeJA-responsive element
Glyma.04G029600	GmbZIP18	TGACG-motif	TGACG	MeJA-responsive element
Glyma.04G029600	GmbZIP18	TCA-element	TCAGAAGAGG	Salicylic acid responsive element
Glyma.04G029600	GmbZIP18	chs-Unit 1 m1	ACCTAACCCGG	Light responsive element
Glyma.04G029600	GmbZIP18	G-Box	CACGTT	Light responsive element
Glyma.04G029600	GmbZIP18	MRE	AACCTAA	Light responsive element
Glyma.04G029600	GmbZIP18	MRE	AACCTAA	Light responsive element
Glyma.04G039300	GmbZIP19	3-AF1 binding site	TAAGAGAGGAA	Light responsive element
Glyma.04G039300	GmbZIP19	Box 4	ATTAAT	Light responsive element
Glyma.04G039300	GmbZIP19	Box 4	ATTAAT	Light responsive element
Glyma.04G039300	GmbZIP19	Box 4	ATTAAT	Light responsive element
Glyma.04G039300	GmbZIP19	Box 4	ATTAAT	Light responsive element
Glyma.04G039300	GmbZIP19	ABRE	ACGTG	Abscisic acid responsive element
Glyma.04G039300	GmbZIP19	ABRE	GACACGTGGC	Abscisic acid responsive element
Glyma.04G039300	GmbZIP19	ARE	AAACCA	Anaerobic or anoxic induction regulating element
Glyma.04G039300	GmbZIP19	ARE	AAACCA	Anaerobic or anoxic induction regulating element
Glyma.04G039300	GmbZIP19	circadian	CAAAGATATC	Circadian regulatory element
Glyma.04G039300	GmbZIP19	MBS	CAACTG	Drought induction
Glyma.04G039300	GmbZIP19	LTR	CCGAAA	Low-temperature responsive element
Glyma.04G039300	GmbZIP19	TCA-element	CCATCTTTTT	Salicylic acid responsive element
Glyma.04G039300	GmbZIP19	chs-CMA1a	TTACTTAA	Light responsive element
Glyma.04G039300	GmbZIP19	chs-CMA2a	TCACTTGA	Light responsive element
Glyma.04G039300	GmbZIP19	GA-motif	ATAGATAA	Light responsive element
Glyma.04G039300	GmbZIP19	GATA-motif	GATAGGG	Light responsive element
Glyma.04G039300	GmbZIP19	G-box	TAACACGTAG	Light responsive element
Glyma.04G039300	GmbZIP19	G-box	TACGTG	Light responsive element
Glyma.04G039300	GmbZIP19	GT1-motif	GGTTAA	Light responsive element
Glyma.04G039300	GmbZIP19	MRE	AACCTAA	Light responsive element
Glyma.04G039300	GmbZIP19	TCCC-motif	TCTCCCT	Light responsive element
Glyma.04G039300	GmbZIP19	TCT-motif	TCTTAC	Light responsive element
Glyma.04G078300	GmbZIP20	Box 4	ATTAAT	Light responsive element
Glyma.04G078300	GmbZIP20	Box 4	ATTAAT	Light responsive element
Glyma.04G078300	GmbZIP20	Box 4	ATTAAT	Light responsive element
Glyma.04G078300	GmbZIP20	Box 4	ATTAAT	Light responsive element
Glyma.04G078300	GmbZIP20	Box 4	ATTAAT	Light responsive element
Glyma.04G078300	GmbZIP20	Box 4	ATTAAT	Light responsive element
Glyma.04G078300	GmbZIP20	Box 4	ATTAAT	Light responsive element
Glyma.04G078300	GmbZIP20	Box 4	ATTAAT	Light responsive element
Glyma.04G078300	GmbZIP20	Box 4	ATTAAT	Light responsive element
Glyma.04G078300	GmbZIP20	Box 4	ATTAAT	Light responsive element
Glyma.04G078300	GmbZIP20	Box 4	ATTAAT	Light responsive element
Glyma.04G078300	GmbZIP20	ABRE	ACGTG	Abscisic acid responsive element
Glyma.04G078300	GmbZIP20	ABRE	ACGTG	Abscisic acid responsive element
Glyma.04G078300	GmbZIP20	ABRE	ACGTG	Abscisic acid responsive element
Glyma.04G078300	GmbZIP20	TC-rich repeats	GTTTTCTTAC	Defense and stress responsive element
Glyma.04G078300	GmbZIP20	CGTCA-motif	CGTCA	MeJA-responsive element
Glyma.04G078300	GmbZIP20	TGACG-motif	TGACG	MeJA-responsive element
Glyma.04G078300	GmbZIP20	TCA-element	CCATCTTTTT	Salicylic acid responsive element
Glyma.04G078300	GmbZIP20	GA-motif	ATAGATAA	Light responsive element
Glyma.04G078300	GmbZIP20	GATA-motif	AAGGATAAGG	Light responsive element
Glyma.04G078300	GmbZIP20	G-Box	CACGTT	Light responsive element
Glyma.04G078300	GmbZIP20	G-box	TACGTG	Light responsive element
Glyma.04G078300	GmbZIP20	G-box	TACGTG	Light responsive element
Glyma.04G078300	GmbZIP20	GT1-motif	GGTTAAT	Light responsive element
Glyma.04G078300	GmbZIP20	MRE	AACCTAA	Light responsive element
Glyma.04G078300	GmbZIP20	Sp1	GGGCGG	Light responsive element
Glyma.04G085000	GmbZIP21	AE-box	AGAAACAA	Light responsive element
Glyma.04G085000	GmbZIP21	Box 4	ATTAAT	Light responsive element
Glyma.04G085000	GmbZIP21	Box 4	ATTAAT	Light responsive element
Glyma.04G085000	GmbZIP21	ABRE	ACGTG	Abscisic acid responsive element
Glyma.04G085000	GmbZIP21	ABRE	ACGTG	Abscisic acid responsive element
Glyma.04G085000	GmbZIP21	ABRE	CGCACGTGTC	Abscisic acid responsive element
Glyma.04G085000	GmbZIP21	ABRE	CGTACGTGCA	Abscisic acid responsive element
Glyma.04G085000	GmbZIP21	ARE	AAACCA	Anaerobic or anoxic induction regulating element
Glyma.04G085000	GmbZIP21	ARE	AAACCA	Anaerobic or anoxic induction regulating element
Glyma.04G085000	GmbZIP21	TGA-element	AACGAC	Auxin-responsive element
Glyma.04G085000	GmbZIP21	TGA-box	TGACGTAA	Auxin-responsive element
Glyma.04G085000	GmbZIP21	TC-rich repeats	ATTCTCTAAC	Defense and stress responsive element
Glyma.04G085000	GmbZIP21	MBS	CAACTG	Drought induction
Glyma.04G085000	GmbZIP21	MBS	CAACTG	Drought induction
Glyma.04G085000	GmbZIP21	GARE-motif	TCTGTTG	Gibberellin-responsive element
Glyma.04G085000	GmbZIP21	CGTCA-motif	CGTCA	MeJA-responsive element
Glyma.04G085000	GmbZIP21	CGTCA-motif	CGTCA	MeJA-responsive element
Glyma.04G085000	GmbZIP21	TGACG-motif	TGACG	MeJA-responsive element
Glyma.04G085000	GmbZIP21	TGACG-motif	TGACG	MeJA-responsive element
Glyma.04G085000	GmbZIP21	CAT-box	GCCACT	Meristem expression regulatory element
Glyma.04G085000	GmbZIP21	Box II	TGGTAATAA	Light responsive element
Glyma.04G085000	GmbZIP21	G-box	CACGTC	Light responsive element
Glyma.04G085000	GmbZIP21	G-Box	CACGTT	Light responsive element
Glyma.04G085000	GmbZIP21	G-box	TAACACGTAG	Light responsive element
Glyma.04G085000	GmbZIP21	GT1-motif	GGTTAA	Light responsive element
Glyma.04G085000	GmbZIP21	GT1-motif	GGTTAA	Light responsive element
Glyma.04G085000	GmbZIP21	GT1-motif	GGTTAA	Light responsive element
Glyma.04G085000	GmbZIP21	GT1-motif	GGTTAAT	Light responsive element
Glyma.04G085000	GmbZIP21	GT1-motif	GGTTAAT	Light responsive element
Glyma.04G085000	GmbZIP21	MRE	AACCTAA	Light responsive element
Glyma.04G085000	GmbZIP21	TCCC-motif	TCTCCCT	Light responsive element
Glyma.04G085000	GmbZIP21	TCCC-motif	TCTCCCT	Light responsive element
Glyma.04G124200	GmbZIP22	AE-box	AGAAACAA	Light responsive element
Glyma.04G124200	GmbZIP22	Box 4	ATTAAT	Light responsive element
Glyma.04G124200	GmbZIP22	Box 4	ATTAAT	Light responsive element
Glyma.04G124200	GmbZIP22	ABRE	AACCCGG	Abscisic acid responsive element
Glyma.04G124200	GmbZIP22	ABRE	ACGTG	Abscisic acid responsive element
Glyma.04G124200	GmbZIP22	ABRE	ACGTG	Abscisic acid responsive element
Glyma.04G124200	GmbZIP22	ABRE	GCAACGTGTC	Abscisic acid responsive element
Glyma.04G124200	GmbZIP22	ARE	AAACCA	Anaerobic or anoxic induction regulating element
Glyma.04G124200	GmbZIP22	ARE	AAACCA	Anaerobic or anoxic induction regulating element
Glyma.04G124200	GmbZIP22	ARE	AAACCA	Anaerobic or anoxic induction regulating element
Glyma.04G124200	GmbZIP22	TGA-element	AACGAC	Auxin-responsive element
Glyma.04G124200	GmbZIP22	TGA-element	AACGAC	Auxin-responsive element
Glyma.04G124200	GmbZIP22	TC-rich repeats	GTTTTCTTAC	Defense and stress responsive element
Glyma.04G124200	GmbZIP22	TC-rich repeats	GTTTTCTTAC	Defense and stress responsive element
Glyma.04G124200	GmbZIP22	MBS	CAACTG	Drought induction
Glyma.04G124200	GmbZIP22	MBS	CAACTG	Drought induction
Glyma.04G124200	GmbZIP22	GCN4_motif	TGAGTCA	Endosperm expression regulatory element
Glyma.04G124200	GmbZIP22	P-box	CCTTTTG	Gibberellin-responsive element
Glyma.04G124200	GmbZIP22	GARE-motif	TCTGTTG	Gibberellin-responsive element
Glyma.04G124200	GmbZIP22	GARE-motif	TCTGTTG	Gibberellin-responsive element
Glyma.04G124200	GmbZIP22	LTR	CCGAAA	Low-temperature responsive element
Glyma.04G124200	GmbZIP22	CGTCA-motif	CGTCA	MeJA-responsive element
Glyma.04G124200	GmbZIP22	CGTCA-motif	CGTCA	MeJA-responsive element
Glyma.04G124200	GmbZIP22	TGACG-motif	TGACG	MeJA-responsive element
Glyma.04G124200	GmbZIP22	TGACG-motif	TGACG	MeJA-responsive element
Glyma.04G124200	GmbZIP22	CAT-box	GCCACT	Meristem expression regulatory element
Glyma.04G124200	GmbZIP22	CAT-box	GCCACT	Meristem expression regulatory element
Glyma.04G124200	GmbZIP22	CAT-box	GCCACT	Meristem expression regulatory element
Glyma.04G124200	GmbZIP22	CAT-box	GCCACT	Meristem expression regulatory element
Glyma.04G124200	GmbZIP22	GATA-motif	AAGGATAAGG	Light responsive element
Glyma.04G124200	GmbZIP22	G-box	CACGTC	Light responsive element
Glyma.04G124200	GmbZIP22	G-Box	CACGTT	Light responsive element
Glyma.04G124200	GmbZIP22	GT1-motif	GGTTAA	Light responsive element
Glyma.04G124200	GmbZIP22	I-box	AAGATAAGGCT	Light responsive element
Glyma.04G124200	GmbZIP22	TCT-motif	TCTTAC	Light responsive element
Glyma.05G079800	GmbZIP23	AE-box	AGAAACAA	Light responsive element
Glyma.05G079800	GmbZIP23	AE-box	AGAAACTT	Light responsive element
Glyma.05G079800	GmbZIP23	Box 4	ATTAAT	Light responsive element
Glyma.05G079800	GmbZIP23	Box 4	ATTAAT	Light responsive element
Glyma.05G079800	GmbZIP23	Box 4	ATTAAT	Light responsive element
Glyma.05G079800	GmbZIP23	Box 4	ATTAAT	Light responsive element
Glyma.05G079800	GmbZIP23	Box 4	ATTAAT	Light responsive element
Glyma.05G079800	GmbZIP23	ABRE	ACGTG	Abscisic acid responsive element
Glyma.05G079800	GmbZIP23	ARE	AAACCA	Anaerobic or anoxic induction regulating element
Glyma.05G079800	GmbZIP23	ARE	AAACCA	Anaerobic or anoxic induction regulating element
Glyma.05G079800	GmbZIP23	ARE	AAACCA	Anaerobic or anoxic induction regulating element
Glyma.05G079800	GmbZIP23	ARE	AAACCA	Anaerobic or anoxic induction regulating element
Glyma.05G079800	GmbZIP23	ARE	AAACCA	Anaerobic or anoxic induction regulating element
Glyma.05G079800	GmbZIP23	GCN4_motif	TGAGTCA	Endosperm expression regulatory element
Glyma.05G079800	GmbZIP23	GCN4_motif	TGAGTCA	Endosperm expression regulatory element
Glyma.05G079800	GmbZIP23	P-box	CCTTTTG	Gibberellin-responsive element
Glyma.05G079800	GmbZIP23	CGTCA-motif	CGTCA	MeJA-responsive element
Glyma.05G079800	GmbZIP23	TGACG-motif	TGACG	MeJA-responsive element
Glyma.05G079800	GmbZIP23	TCA-element	CCATCTTTTT	Salicylic acid responsive element
Glyma.05G079800	GmbZIP23	TCA-element	CCATCTTTTT	Salicylic acid responsive element
Glyma.05G079800	GmbZIP23	chs-CMA1a	TTACTTAA	Light responsive element
Glyma.05G079800	GmbZIP23	chs-Unit 1 m1	ACCTAACCCGC	Light responsive element
Glyma.05G079800	GmbZIP23	G-box	CACGTC	Light responsive element
Glyma.05G079800	GmbZIP23	GT1-motif	GGTTAA	Light responsive element
Glyma.05G079800	GmbZIP23	LAMP-element	CTTTATCA	Light responsive element
Glyma.05G079800	GmbZIP23	LAMP-element	CTTTATCA	Light responsive element
Glyma.05G108200	GmbZIP24	AE-box	AGAAACAA	Light responsive element
Glyma.05G108200	GmbZIP24	AE-box	AGAAACTT	Light responsive element
Glyma.05G108200	GmbZIP24	Box 4	ATTAAT	Light responsive element
Glyma.05G108200	GmbZIP24	Box 4	ATTAAT	Light responsive element
Glyma.05G108200	GmbZIP24	Box 4	ATTAAT	Light responsive element
Glyma.05G108200	GmbZIP24	ABRE	ACGTG	Abscisic acid responsive element
Glyma.05G108200	GmbZIP24	ARE	AAACCA	Anaerobic or anoxic induction regulating element
Glyma.05G108200	GmbZIP24	GC-motif	CCCCCG	Anaerobic or anoxic induction regulating element
Glyma.05G108200	GmbZIP24	circadian	CAAAGATATC	Circadian regulatory element
Glyma.05G108200	GmbZIP24	GCN4_motif	TGAGTCA	Endosperm expression regulatory element
Glyma.05G108200	GmbZIP24	CGTCA-motif	CGTCA	MeJA-responsive element
Glyma.05G108200	GmbZIP24	TGACG-motif	TGACG	MeJA-responsive element
Glyma.05G108200	GmbZIP24	CAT-box	GCCACT	Meristem expression regulatory element
Glyma.05G108200	GmbZIP24	TCA-element	CCATCTTTTT	Salicylic acid responsive element
Glyma.05G108200	GmbZIP24	G-Box	CACGTT	Light responsive element
Glyma.05G108200	GmbZIP24	G-box	TAAACGTG	Light responsive element
Glyma.05G108200	GmbZIP24	MRE	AACCTAA	Light responsive element
Glyma.05G108200	GmbZIP24	TCCC-motif	TCTCCCT	Light responsive element
Glyma.05G108200	GmbZIP24	TCT-motif	TCTTAC	Light responsive element
Glyma.05G157000	GmbZIP25	AAAC-motif	CAATCAAAACCT	Light responsive element
Glyma.05G157000	GmbZIP25	AE-box	AGAAACAA	Light responsive element
Glyma.05G157000	GmbZIP25	ATC-motif	AGTAATCT	Light responsive element
Glyma.05G157000	GmbZIP25	Box 4	ATTAAT	Light responsive element
Glyma.05G157000	GmbZIP25	ABRE	ACGTG	Abscisic acid responsive element
Glyma.05G157000	GmbZIP25	ABRE	GCAACGTGTC	Abscisic acid responsive element
Glyma.05G157000	GmbZIP25	ARE	AAACCA	Anaerobic or anoxic induction regulating element
Glyma.05G157000	GmbZIP25	ARE	AAACCA	Anaerobic or anoxic induction regulating element
Glyma.05G157000	GmbZIP25	P-box	CCTTTTG	Gibberellin-responsive element
Glyma.05G157000	GmbZIP25	P-box	CCTTTTG	Gibberellin-responsive element
Glyma.05G157000	GmbZIP25	TATC-box	TATCCCA	Gibberellin-responsive element
Glyma.05G157000	GmbZIP25	GARE-motif	TCTGTTG	Gibberellin-responsive element
Glyma.05G157000	GmbZIP25	GARE-motif	TCTGTTG	Gibberellin-responsive element
Glyma.05G157000	GmbZIP25	G-Box	CACGTT	Light responsive element
Glyma.05G157000	GmbZIP25	GT1-motif	GGTTAA	Light responsive element
Glyma.05G157000	GmbZIP25	GT1-motif	GGTTAAT	Light responsive element
Glyma.05G157000	GmbZIP25	TCT-motif	TCTTAC	Light responsive element
Glyma.05G166400	GmbZIP26	Box 4	ATTAAT	Light responsive element
Glyma.05G166400	GmbZIP26	Box 4	ATTAAT	Light responsive element
Glyma.05G166400	GmbZIP26	Box 4	ATTAAT	Light responsive element
Glyma.05G166400	GmbZIP26	Box 4	ATTAAT	Light responsive element
Glyma.05G166400	GmbZIP26	Box 4	ATTAAT	Light responsive element
Glyma.05G166400	GmbZIP26	ARE	AAACCA	Anaerobic or anoxic induction regulating element
Glyma.05G166400	GmbZIP26	ARE	AAACCA	Anaerobic or anoxic induction regulating element
Glyma.05G166400	GmbZIP26	ARE	AAACCA	Anaerobic or anoxic induction regulating element
Glyma.05G166400	GmbZIP26	GC-motif	CCCCCG	Anaerobic or anoxic induction regulating element
Glyma.05G166400	GmbZIP26	TC-rich repeats	ATTCTCTAAC	Defense and stress responsive element
Glyma.05G166400	GmbZIP26	TCA-element	CCATCTTTTT	Salicylic acid responsive element
Glyma.05G166400	GmbZIP26	GT1-motif	GGTTAA	Light responsive element
Glyma.05G166400	GmbZIP26	TCT-motif	TCTTAC	Light responsive element
Glyma.05G166400	GmbZIP26	TCT-motif	TCTTAC	Light responsive element
Glyma.05G182500	GmbZIP27	Box 4	ATTAAT	Light responsive element
Glyma.05G182500	GmbZIP27	Box 4	ATTAAT	Light responsive element
Glyma.05G182500	GmbZIP27	ABRE	ACGTG	Abscisic acid responsive element
Glyma.05G182500	GmbZIP27	ABRE	ACGTG	Abscisic acid responsive element
Glyma.05G182500	GmbZIP27	ABRE	ACGTG	Abscisic acid responsive element
Glyma.05G182500	GmbZIP27	ABRE	ACGTG	Abscisic acid responsive element
Glyma.05G182500	GmbZIP27	ABRE	CGTACGTGCA	Abscisic acid responsive element
Glyma.05G182500	GmbZIP27	ARE	AAACCA	Anaerobic or anoxic induction regulating element
Glyma.05G182500	GmbZIP27	GCN4_motif	TGAGTCA	Endosperm expression regulatory element
Glyma.05G182500	GmbZIP27	TATC-box	TATCCCA	Gibberellin-responsive element
Glyma.05G182500	GmbZIP27	CGTCA-motif	CGTCA	MeJA-responsive element
Glyma.05G182500	GmbZIP27	CGTCA-motif	CGTCA	MeJA-responsive element
Glyma.05G182500	GmbZIP27	CGTCA-motif	CGTCA	MeJA-responsive element
Glyma.05G182500	GmbZIP27	TGACG-motif	TGACG	MeJA-responsive element
Glyma.05G182500	GmbZIP27	TGACG-motif	TGACG	MeJA-responsive element
Glyma.05G182500	GmbZIP27	TGACG-motif	TGACG	MeJA-responsive element
Glyma.05G182500	GmbZIP27	CAT-box	GCCACT	Meristem expression regulatory element
Glyma.05G182500	GmbZIP27	TCA-element	CCATCTTTTT	Salicylic acid responsive element
Glyma.05G182500	GmbZIP27	GA-motif	ATAGATAA	Light responsive element
Glyma.05G182500	GmbZIP27	G-box	CACGTC	Light responsive element
Glyma.05G182500	GmbZIP27	G-Box	CACGTT	Light responsive element
Glyma.05G182500	GmbZIP27	G-Box	CACGTT	Light responsive element
Glyma.05G182500	GmbZIP27	G-box	TAACACGTAG	Light responsive element
Glyma.05G182500	GmbZIP27	G-box	TACGTG	Light responsive element
Glyma.05G182500	GmbZIP27	GT1-motif	GTGTGTGAA	Light responsive element
Glyma.05G182500	GmbZIP27	LAMP-element	CTTTATCA	Light responsive element
Glyma.05G182500	GmbZIP27	TCT-motif	TCTTAC	Light responsive element
Glyma.05G182500	GmbZIP27	TCT-motif	TCTTAC	Light responsive element
Glyma.06G010200	GmbZIP28	AE-box	AGAAACAA	Light responsive element
Glyma.06G010200	GmbZIP28	AE-box	AGAAACAA	Light responsive element
Glyma.06G010200	GmbZIP28	Box 4	ATTAAT	Light responsive element
Glyma.06G010200	GmbZIP28	Box 4	ATTAAT	Light responsive element
Glyma.06G010200	GmbZIP28	Box 4	ATTAAT	Light responsive element
Glyma.06G010200	GmbZIP28	Box 4	ATTAAT	Light responsive element
Glyma.06G010200	GmbZIP28	Box 4	ATTAAT	Light responsive element
Glyma.06G010200	GmbZIP28	Box 4	ATTAAT	Light responsive element
Glyma.06G010200	GmbZIP28	Box 4	ATTAAT	Light responsive element
Glyma.06G010200	GmbZIP28	Box 4	ATTAAT	Light responsive element
Glyma.06G010200	GmbZIP28	Box 4	ATTAAT	Light responsive element
Glyma.06G010200	GmbZIP28	ARE	AAACCA	Anaerobic or anoxic induction regulating element
Glyma.06G010200	GmbZIP28	circadian	CAAAGATATC	Circadian regulatory element
Glyma.06G010200	GmbZIP28	P-box	CCTTTTG	Gibberellin-responsive element
Glyma.06G010200	GmbZIP28	GA-motif	ATAGATAA	Light responsive element
Glyma.06G010200	GmbZIP28	GA-motif	ATAGATAA	Light responsive element
Glyma.06G010200	GmbZIP28	GA-motif	ATAGATAA	Light responsive element
Glyma.06G010200	GmbZIP28	GT1-motif	GGTTAA	Light responsive element
Glyma.06G010200	GmbZIP28	I-box	TGATAATGT	Light responsive element
Glyma.06G010200	GmbZIP28	MRE	AACCTAA	Light responsive element
Glyma.06G010200	GmbZIP28	Sp1	GGGCGG	Light responsive element
Glyma.06G010200	GmbZIP28	TCT-motif	TCTTAC	Light responsive element
Glyma.06G026000	GmbZIP29	AE-box	AGAAACAA	Light responsive element
Glyma.06G026000	GmbZIP29	AE-box	AGAAACAA	Light responsive element
Glyma.06G026000	GmbZIP29	Box 4	ATTAAT	Light responsive element
Glyma.06G026000	GmbZIP29	Box 4	ATTAAT	Light responsive element
Glyma.06G026000	GmbZIP29	Box 4	ATTAAT	Light responsive element
Glyma.06G026000	GmbZIP29	ABRE	ACGTG	Abscisic acid responsive element
Glyma.06G026000	GmbZIP29	ABRE	ACGTG	Abscisic acid responsive element
Glyma.06G026000	GmbZIP29	ABRE	ACGTG	Abscisic acid responsive element
Glyma.06G026000	GmbZIP29	ABRE	ACGTG	Abscisic acid responsive element
Glyma.06G026000	GmbZIP29	ABRE	ACGTG	Abscisic acid responsive element
Glyma.06G026000	GmbZIP29	ABRE	CACGTG	Abscisic acid responsive element
Glyma.06G026000	GmbZIP29	ABRE	CACGTG	Abscisic acid responsive element
Glyma.06G026000	GmbZIP29	ARE	AAACCA	Anaerobic or anoxic induction regulating element
Glyma.06G026000	GmbZIP29	ARE	AAACCA	Anaerobic or anoxic induction regulating element
Glyma.06G026000	GmbZIP29	TGA-element	AACGAC	Auxin-responsive element
Glyma.06G026000	GmbZIP29	TC-rich repeats	GTTTTCTTAC	Defense and stress responsive element
Glyma.06G026000	GmbZIP29	P-box	CCTTTTG	Gibberellin-responsive element
Glyma.06G026000	GmbZIP29	CGTCA-motif	CGTCA	MeJA-responsive element
Glyma.06G026000	GmbZIP29	CGTCA-motif	CGTCA	MeJA-responsive element
Glyma.06G026000	GmbZIP29	TGACG-motif	TGACG	MeJA-responsive element
Glyma.06G026000	GmbZIP29	TGACG-motif	TGACG	MeJA-responsive element
Glyma.06G026000	GmbZIP29	CAT-box	GCCACT	Meristem expression regulatory element
Glyma.06G026000	GmbZIP29	GATA-motif	AAGATAAGATT	Light responsive element
Glyma.06G026000	GmbZIP29	GATA-motif	AAGGATAAGG	Light responsive element
Glyma.06G026000	GmbZIP29	G-box	CACGAC	Light responsive element
Glyma.06G026000	GmbZIP29	G-box	CACGTC	Light responsive element
Glyma.06G026000	GmbZIP29	G-box	CACGTG	Light responsive element
Glyma.06G026000	GmbZIP29	G-box	CACGTG	Light responsive element
Glyma.06G026000	GmbZIP29	G-Box	CACGTG	Light responsive element
Glyma.06G026000	GmbZIP29	G-Box	CACGTG	Light responsive element
Glyma.06G026000	GmbZIP29	G-box	GCCACGTGGA	Light responsive element
Glyma.06G026000	GmbZIP29	G-box	TACGTG	Light responsive element
Glyma.06G026000	GmbZIP29	G-box	TACGTG	Light responsive element
Glyma.06G026000	GmbZIP29	I-box	GTATAAGGCC	Light responsive element
Glyma.06G026000	GmbZIP29	LAMP-element	CTTTATCA	Light responsive element
Glyma.06G026000	GmbZIP29	MRE	AACCTAA	Light responsive element
Glyma.06G026000	GmbZIP29	TCT-motif	TCTTAC	Light responsive element
Glyma.06G026000	GmbZIP29	TCT-motif	TCTTAC	Light responsive element
Glyma.06G026000	GmbZIP29	TCT-motif	TCTTAC	Light responsive element
Glyma.06G040400	GmbZIP30	Box 4	ATTAAT	Light responsive element
Glyma.06G040400	GmbZIP30	Box 4	ATTAAT	Light responsive element
Glyma.06G040400	GmbZIP30	Box 4	ATTAAT	Light responsive element
Glyma.06G040400	GmbZIP30	Box 4	ATTAAT	Light responsive element
Glyma.06G040400	GmbZIP30	Box 4	ATTAAT	Light responsive element
Glyma.06G040400	GmbZIP30	Box 4	ATTAAT	Light responsive element
Glyma.06G040400	GmbZIP30	ABRE	ACGTG	Abscisic acid responsive element
Glyma.06G040400	GmbZIP30	ABRE	GACACGTGGC	Abscisic acid responsive element
Glyma.06G040400	GmbZIP30	ARE	AAACCA	Anaerobic or anoxic induction regulating element
Glyma.06G040400	GmbZIP30	AuxRR-core	GGTCCAT	Auxin-responsive element
Glyma.06G040400	GmbZIP30	MBS	CAACTG	Drought induction
Glyma.06G040400	GmbZIP30	CGTCA-motif	CGTCA	MeJA-responsive element
Glyma.06G040400	GmbZIP30	CGTCA-motif	CGTCA	MeJA-responsive element
Glyma.06G040400	GmbZIP30	CGTCA-motif	CGTCA	MeJA-responsive element
Glyma.06G040400	GmbZIP30	CGTCA-motif	CGTCA	MeJA-responsive element
Glyma.06G040400	GmbZIP30	TGACG-motif	TGACG	MeJA-responsive element
Glyma.06G040400	GmbZIP30	TGACG-motif	TGACG	MeJA-responsive element
Glyma.06G040400	GmbZIP30	TGACG-motif	TGACG	MeJA-responsive element
Glyma.06G040400	GmbZIP30	TGACG-motif	TGACG	MeJA-responsive element
Glyma.06G040400	GmbZIP30	G-box	CACGTC	Light responsive element
Glyma.06G040400	GmbZIP30	MRE	AACCTAA	Light responsive element
Glyma.06G040400	GmbZIP30	TCCC-motif	TCTCCCT	Light responsive element
Glyma.06G040400	GmbZIP30	TCCC-motif	TCTCCCT	Light responsive element
Glyma.06G040400	GmbZIP30	TCCC-motif	TCTCCCT	Light responsive element
Glyma.06G040400	GmbZIP30	TCCC-motif	TCTCCCT	Light responsive element
Glyma.06G040400	GmbZIP30	TCT-motif	TCTTAC	Light responsive element
Glyma.06G048500	GmbZIP31	Box 4	ATTAAT	Light responsive element
Glyma.06G048500	GmbZIP31	Box 4	ATTAAT	Light responsive element
Glyma.06G048500	GmbZIP31	ABRE	ACGTG	Abscisic acid responsive element
Glyma.06G048500	GmbZIP31	ABRE	ACGTG	Abscisic acid responsive element
Glyma.06G048500	GmbZIP31	ABRE	ACGTG	Abscisic acid responsive element
Glyma.06G048500	GmbZIP31	ABRE	ACGTG	Abscisic acid responsive element
Glyma.06G048500	GmbZIP31	ABRE	CACGTG	Abscisic acid responsive element
Glyma.06G048500	GmbZIP31	TGA-element	AACGAC	Auxin-responsive element
Glyma.06G048500	GmbZIP31	P-box	CCTTTTG	Gibberellin-responsive element
Glyma.06G048500	GmbZIP31	CGTCA-motif	CGTCA	MeJA-responsive element
Glyma.06G048500	GmbZIP31	CGTCA-motif	CGTCA	MeJA-responsive element
Glyma.06G048500	GmbZIP31	TGACG-motif	TGACG	MeJA-responsive element
Glyma.06G048500	GmbZIP31	TGACG-motif	TGACG	MeJA-responsive element
Glyma.06G048500	GmbZIP31	CAT-box	GCCACT	Meristem expression regulatory element
Glyma.06G048500	GmbZIP31	GATA-motif	AAGGATAAGG	Light responsive element
Glyma.06G048500	GmbZIP31	G-box	CACGTG	Light responsive element
Glyma.06G048500	GmbZIP31	G-Box	CACGTG	Light responsive element
Glyma.06G048500	GmbZIP31	G-box	TACGTG	Light responsive element
Glyma.06G048500	GmbZIP31	G-box	TACGTG	Light responsive element
Glyma.06G048500	GmbZIP31	G-box	TACGTG	Light responsive element
Glyma.06G048500	GmbZIP31	GT1-motif	GGTTAA	Light responsive element
Glyma.06G048500	GmbZIP31	GT1-motif	GGTTAA	Light responsive element
Glyma.06G048500	GmbZIP31	I-box	AAGATAAGGCT	Light responsive element
Glyma.06G048500	GmbZIP31	MRE	AACCTAA	Light responsive element
Glyma.06G048500	GmbZIP31	MRE	AACCTAA	Light responsive element
Glyma.06G048500	GmbZIP31	TCT-motif	TCTTAC	Light responsive element
Glyma.06G086600	GmbZIP32	AE-box	AGAAACAA	Light responsive element
Glyma.06G086600	GmbZIP32	Box 4	ATTAAT	Light responsive element
Glyma.06G086600	GmbZIP32	Box 4	ATTAAT	Light responsive element
Glyma.06G086600	GmbZIP32	Box 4	ATTAAT	Light responsive element
Glyma.06G086600	GmbZIP32	ABRE	ACGTG	Abscisic acid responsive element
Glyma.06G086600	GmbZIP32	ABRE	ACGTG	Abscisic acid responsive element
Glyma.06G086600	GmbZIP32	ABRE	CGCACGTGTC	Abscisic acid responsive element
Glyma.06G086600	GmbZIP32	ABRE	CGTACGTGCA	Abscisic acid responsive element
Glyma.06G086600	GmbZIP32	ARE	AAACCA	Anaerobic or anoxic induction regulating element
Glyma.06G086600	GmbZIP32	ARE	AAACCA	Anaerobic or anoxic induction regulating element
Glyma.06G086600	GmbZIP32	ARE	AAACCA	Anaerobic or anoxic induction regulating element
Glyma.06G086600	GmbZIP32	TC-rich repeats	ATTCTCTAAC	Defense and stress responsive element
Glyma.06G086600	GmbZIP32	MBS	CAACTG	Drought induction
Glyma.06G086600	GmbZIP32	CGTCA-motif	CGTCA	MeJA-responsive element
Glyma.06G086600	GmbZIP32	TGACG-motif	TGACG	MeJA-responsive element
Glyma.06G086600	GmbZIP32	CAT-box	GCCACT	Meristem expression regulatory element
Glyma.06G086600	GmbZIP32	CAT-box	GCCACT	Meristem expression regulatory element
Glyma.06G086600	GmbZIP32	GATA-motif	AAGATAAGATT	Light responsive element
Glyma.06G086600	GmbZIP32	GATA-motif	GATAGGA	Light responsive element
Glyma.06G086600	GmbZIP32	G-box	CACGTC	Light responsive element
Glyma.06G086600	GmbZIP32	G-box	TACGTG	Light responsive element
Glyma.06G086600	GmbZIP32	TCCC-motif	TCTCCCT	Light responsive element
Glyma.06G086600	GmbZIP32	TCCC-motif	TCTCCCT	Light responsive element
Glyma.06G284900	GmbZIP33	Box 4	ATTAAT	Light responsive element
Glyma.06G284900	GmbZIP33	Box 4	ATTAAT	Light responsive element
Glyma.06G284900	GmbZIP33	Box 4	ATTAAT	Light responsive element
Glyma.06G284900	GmbZIP33	Box 4	ATTAAT	Light responsive element
Glyma.06G284900	GmbZIP33	Box 4	ATTAAT	Light responsive element
Glyma.06G284900	GmbZIP33	Box 4	ATTAAT	Light responsive element
Glyma.06G284900	GmbZIP33	Box 4	ATTAAT	Light responsive element
Glyma.06G284900	GmbZIP33	ABRE	ACGTG	Abscisic acid responsive element
Glyma.06G284900	GmbZIP33	ABRE	ACGTG	Abscisic acid responsive element
Glyma.06G284900	GmbZIP33	ABRE	ACGTG	Abscisic acid responsive element
Glyma.06G284900	GmbZIP33	ABRE	ACGTG	Abscisic acid responsive element
Glyma.06G284900	GmbZIP33	ABRE	ACGTG	Abscisic acid responsive element
Glyma.06G284900	GmbZIP33	ABRE	CACGTG	Abscisic acid responsive element
Glyma.06G284900	GmbZIP33	ABRE	CACGTG	Abscisic acid responsive element
Glyma.06G284900	GmbZIP33	ABRE	CACGTG	Abscisic acid responsive element
Glyma.06G284900	GmbZIP33	ARE	AAACCA	Anaerobic or anoxic induction regulating element
Glyma.06G284900	GmbZIP33	ARE	AAACCA	Anaerobic or anoxic induction regulating element
Glyma.06G284900	GmbZIP33	ARE	AAACCA	Anaerobic or anoxic induction regulating element
Glyma.06G284900	GmbZIP33	ARE	AAACCA	Anaerobic or anoxic induction regulating element
Glyma.06G284900	GmbZIP33	ARE	AAACCA	Anaerobic or anoxic induction regulating element
Glyma.06G284900	GmbZIP33	TC-rich repeats	GTTTTCTTAC	Defense and stress responsive element
Glyma.06G284900	GmbZIP33	TCA-element	CCATCTTTTT	Salicylic acid responsive element
Glyma.06G284900	GmbZIP33	GA-motif	ATAGATAA	Light responsive element
Glyma.06G284900	GmbZIP33	G-box	CACGTC	Light responsive element
Glyma.06G284900	GmbZIP33	G-Box	CACGTG	Light responsive element
Glyma.06G284900	GmbZIP33	G-Box	CACGTG	Light responsive element
Glyma.06G284900	GmbZIP33	G-Box	CACGTG	Light responsive element
Glyma.06G284900	GmbZIP33	G-box	CACGTG	Light responsive element
Glyma.06G284900	GmbZIP33	G-box	CACGTG	Light responsive element
Glyma.06G284900	GmbZIP33	G-box	CACGTG	Light responsive element
Glyma.06G284900	GmbZIP33	G-Box	CACGTGAAA	Light responsive element
Glyma.06G284900	GmbZIP33	G-Box	CACGTT	Light responsive element
Glyma.06G284900	GmbZIP33	G-box	GCCACGTGGA	Light responsive element
Glyma.06G284900	GmbZIP33	GT1-motif	GGTTAA	Light responsive element
Glyma.06G284900	GmbZIP33	GT1-motif	GGTTAAT	Light responsive element
Glyma.06G284900	GmbZIP33	MRE	AACCTAA	Light responsive element
Glyma.06G284900	GmbZIP33	Sp1	GGGCGG	Light responsive element
Glyma.06G284900	GmbZIP33	TCT-motif	TCTTAC	Light responsive element
Glyma.06G284900	GmbZIP33	TCT-motif	TCTTAC	Light responsive element
Glyma.06G314400	GmbZIP34	AAAC-motif	CAATCAAAACCT	Light responsive element
Glyma.06G314400	GmbZIP34	ACA-motif	AATCACAACCATA	Light responsive element
Glyma.06G314400	GmbZIP34	ABRE	ACGTG	Abscisic acid responsive element
Glyma.06G314400	GmbZIP34	ABRE	ACGTG	Abscisic acid responsive element
Glyma.06G314400	GmbZIP34	ABRE	GCAACGTGTC	Abscisic acid responsive element
Glyma.06G314400	GmbZIP34	ARE	AAACCA	Anaerobic or anoxic induction regulating element
Glyma.06G314400	GmbZIP34	ARE	AAACCA	Anaerobic or anoxic induction regulating element
Glyma.06G314400	GmbZIP34	ARE	AAACCA	Anaerobic or anoxic induction regulating element
Glyma.06G314400	GmbZIP34	TGA-element	AACGAC	Auxin-responsive element
Glyma.06G314400	GmbZIP34	TGA-element	AACGAC	Auxin-responsive element
Glyma.06G314400	GmbZIP34	TGA-element	AACGAC	Auxin-responsive element
Glyma.06G314400	GmbZIP34	AuxRR-core	GGTCCAT	Auxin-responsive element
Glyma.06G314400	GmbZIP34	TC-rich repeats	GTTTTCTTAC	Defense and stress responsive element
Glyma.06G314400	GmbZIP34	TC-rich repeats	GTTTTCTTAC	Defense and stress responsive element
Glyma.06G314400	GmbZIP34	MBS	CAACTG	Drought induction
Glyma.06G314400	GmbZIP34	MBS	CAACTG	Drought induction
Glyma.06G314400	GmbZIP34	CGTCA-motif	CGTCA	MeJA-responsive element
Glyma.06G314400	GmbZIP34	CGTCA-motif	CGTCA	MeJA-responsive element
Glyma.06G314400	GmbZIP34	TGACG-motif	TGACG	MeJA-responsive element
Glyma.06G314400	GmbZIP34	TGACG-motif	TGACG	MeJA-responsive element
Glyma.06G314400	GmbZIP34	G-box	CACGAC	Light responsive element
Glyma.06G314400	GmbZIP34	G-box	CACGTC	Light responsive element
Glyma.06G314400	GmbZIP34	G-Box	CACGTT	Light responsive element
Glyma.06G314400	GmbZIP34	GT1-motif	GGTTAA	Light responsive element
Glyma.06G314400	GmbZIP34	I-box	AAGATAAGGCT	Light responsive element
Glyma.06G314400	GmbZIP34	TCT-motif	TCTTAC	Light responsive element
Glyma.07G016700	GmbZIP35	ACE	GACACGTATG	Light responsive element
Glyma.07G016700	GmbZIP35	Box 4	ATTAAT	Light responsive element
Glyma.07G016700	GmbZIP35	Box 4	ATTAAT	Light responsive element
Glyma.07G016700	GmbZIP35	Box 4	ATTAAT	Light responsive element
Glyma.07G016700	GmbZIP35	ABRE	ACGTG	Abscisic acid responsive element
Glyma.07G016700	GmbZIP35	ARE	AAACCA	Anaerobic or anoxic induction regulating element
Glyma.07G016700	GmbZIP35	ARE	AAACCA	Anaerobic or anoxic induction regulating element
Glyma.07G016700	GmbZIP35	ARE	AAACCA	Anaerobic or anoxic induction regulating element
Glyma.07G016700	GmbZIP35	GC-motif	CCCCCG	Anaerobic or anoxic induction regulating element
Glyma.07G016700	GmbZIP35	MBS	CAACTG	Drought induction
Glyma.07G016700	GmbZIP35	MBS	CAACTG	Drought induction
Glyma.07G016700	GmbZIP35	G-box	CAGACGTGGCA	Light responsive element
Glyma.07G016700	GmbZIP35	G-box	TACGTG	Light responsive element
Glyma.07G016700	GmbZIP35	GT1-motif	GGTTAA	Light responsive element
Glyma.07G016700	GmbZIP35	I-box	gGATAAGGTG	Light responsive element
Glyma.08G077400	GmbZIP36	AE-box	AGAAACAA	Light responsive element
Glyma.08G077400	GmbZIP36	ATCT-motif	AATCTAATCC	Light responsive element
Glyma.08G077400	GmbZIP36	Box 4	ATTAAT	Light responsive element
Glyma.08G077400	GmbZIP36	Box 4	ATTAAT	Light responsive element
Glyma.08G077400	GmbZIP36	Box 4	ATTAAT	Light responsive element
Glyma.08G077400	GmbZIP36	Box 4	ATTAAT	Light responsive element
Glyma.08G077400	GmbZIP36	Box 4	ATTAAT	Light responsive element
Glyma.08G077400	GmbZIP36	Box 4	ATTAAT	Light responsive element
Glyma.08G077400	GmbZIP36	ABRE	ACGTG	Abscisic acid responsive element
Glyma.08G077400	GmbZIP36	ABRE	ACGTG	Abscisic acid responsive element
Glyma.08G077400	GmbZIP36	ABRE	CACGTG	Abscisic acid responsive element
Glyma.08G077400	GmbZIP36	ABRE	CACGTG	Abscisic acid responsive element
Glyma.08G077400	GmbZIP36	ARE	AAACCA	Anaerobic or anoxic induction regulating element
Glyma.08G077400	GmbZIP36	ARE	AAACCA	Anaerobic or anoxic induction regulating element
Glyma.08G077400	GmbZIP36	MBS	CAACTG	Drought induction
Glyma.08G077400	GmbZIP36	GCN4_motif	TGAGTCA	Endosperm expression regulatory element
Glyma.08G077400	GmbZIP36	CGTCA-motif	CGTCA	MeJA-responsive element
Glyma.08G077400	GmbZIP36	TGACG-motif	TGACG	MeJA-responsive element
Glyma.08G077400	GmbZIP36	TCA-element	CCATCTTTTT	Salicylic acid responsive element
Glyma.08G077400	GmbZIP36	TCA-element	CCATCTTTTT	Salicylic acid responsive element
Glyma.08G077400	GmbZIP36	GA-motif	ATAGATAA	Light responsive element
Glyma.08G077400	GmbZIP36	GATA-motif	GATAGGA	Light responsive element
Glyma.08G077400	GmbZIP36	G-box	CACGTG	Light responsive element
Glyma.08G077400	GmbZIP36	G-box	CACGTG	Light responsive element
Glyma.08G077400	GmbZIP36	G-Box	CACGTG	Light responsive element
Glyma.08G077400	GmbZIP36	G-Box	CACGTG	Light responsive element
Glyma.08G077400	GmbZIP36	G-Box	CACGTGAAA	Light responsive element
Glyma.08G077400	GmbZIP36	G-box	GCCACGTGGA	Light responsive element
Glyma.08G115300	GmbZIP37	AAAC-motif	CAATCAAAACCT	Light responsive element
Glyma.08G115300	GmbZIP37	Box 4	ATTAAT	Light responsive element
Glyma.08G115300	GmbZIP37	ABRE	ACGTG	Abscisic acid responsive element
Glyma.08G115300	GmbZIP37	ARE	AAACCA	Anaerobic or anoxic induction regulating element
Glyma.08G115300	GmbZIP37	ARE	AAACCA	Anaerobic or anoxic induction regulating element
Glyma.08G115300	GmbZIP37	TGA-element	AACGAC	Auxin-responsive element
Glyma.08G115300	GmbZIP37	MBS	CAACTG	Drought induction
Glyma.08G115300	GmbZIP37	MBS	CAACTG	Drought induction
Glyma.08G115300	GmbZIP37	P-box	CCTTTTG	Gibberellin-responsive element
Glyma.08G115300	GmbZIP37	GARE-motif	TCTGTTG	Gibberellin-responsive element
Glyma.08G115300	GmbZIP37	LTR	CCGAAA	Low-temperature responsive element
Glyma.08G115300	GmbZIP37	CGTCA-motif	CGTCA	MeJA-responsive element
Glyma.08G115300	GmbZIP37	TGACG-motif	TGACG	MeJA-responsive element
Glyma.08G115300	GmbZIP37	TCA-element	CCATCTTTTT	Salicylic acid responsive element
Glyma.08G115300	GmbZIP37	GATA-motif	GATAGGA	Light responsive element
Glyma.08G115300	GmbZIP37	G-Box	CACGTT	Light responsive element
Glyma.08G115300	GmbZIP37	G-box	GCCACGTGGA	Light responsive element
Glyma.08G115300	GmbZIP37	G-box	TAACACGTAG	Light responsive element
Glyma.08G115300	GmbZIP37	G-Box	TCCACATGGCA	Light responsive element
Glyma.08G115300	GmbZIP37	I-box	gGATAAGGTG	Light responsive element
Glyma.08G115300	GmbZIP37	MRE	AACCTAA	Light responsive element
Glyma.08G115300	GmbZIP37	TCT-motif	TCTTAC	Light responsive element
Glyma.08G126500	GmbZIP38	AE-box	AGAAACAA	Light responsive element
Glyma.08G126500	GmbZIP38	AE-box	AGAAACAA	Light responsive element
Glyma.08G126500	GmbZIP38	AE-box	AGAAACTT	Light responsive element
Glyma.08G126500	GmbZIP38	ATC-motif	AGTAATCT	Light responsive element
Glyma.08G126500	GmbZIP38	Box 4	ATTAAT	Light responsive element
Glyma.08G126500	GmbZIP38	ABRE	ACGTG	Abscisic acid responsive element
Glyma.08G126500	GmbZIP38	ABRE	ACGTG	Abscisic acid responsive element
Glyma.08G126500	GmbZIP38	ARE	AAACCA	Anaerobic or anoxic induction regulating element
Glyma.08G126500	GmbZIP38	ARE	AAACCA	Anaerobic or anoxic induction regulating element
Glyma.08G126500	GmbZIP38	ARE	AAACCA	Anaerobic or anoxic induction regulating element
Glyma.08G126500	GmbZIP38	ARE	AAACCA	Anaerobic or anoxic induction regulating element
Glyma.08G126500	GmbZIP38	MBS	CAACTG	Drought induction
Glyma.08G126500	GmbZIP38	P-box	CCTTTTG	Gibberellin-responsive element
Glyma.08G126500	GmbZIP38	GARE-motif	TCTGTTG	Gibberellin-responsive element
Glyma.08G126500	GmbZIP38	LTR	CCGAAA	Low-temperature responsive element
Glyma.08G126500	GmbZIP38	LTR	CCGAAA	Low-temperature responsive element
Glyma.08G126500	GmbZIP38	G-box	CACGTC	Light responsive element
Glyma.08G126500	GmbZIP38	G-box	TACGTG	Light responsive element
Glyma.08G126500	GmbZIP38	GT1-motif	GGTTAA	Light responsive element
Glyma.08G126500	GmbZIP38	I-box	TGATAATGT	Light responsive element
Glyma.08G126500	GmbZIP38	MRE	AACCTAA	Light responsive element
Glyma.08G126500	GmbZIP38	TCCC-motif	TCTCCCT	Light responsive element
Glyma.08G140100	GmbZIP39	AE-box	AGAAACAA	Light responsive element
Glyma.08G140100	GmbZIP39	AT1-motif	AATTATTTTTTATT	Light responsive element
Glyma.08G140100	GmbZIP39	Box 4	ATTAAT	Light responsive element
Glyma.08G140100	GmbZIP39	ABRE	ACGTG	Abscisic acid responsive element
Glyma.08G140100	GmbZIP39	ABRE	ACGTG	Abscisic acid responsive element
Glyma.08G140100	GmbZIP39	ABRE	CGTACGTGCA	Abscisic acid responsive element
Glyma.08G140100	GmbZIP39	ARE	AAACCA	Anaerobic or anoxic induction regulating element
Glyma.08G140100	GmbZIP39	ARE	AAACCA	Anaerobic or anoxic induction regulating element
Glyma.08G140100	GmbZIP39	TC-rich repeats	GTTTTCTTAC	Defense and stress responsive element
Glyma.08G140100	GmbZIP39	GCN4_motif	TGAGTCA	Endosperm expression regulatory element
Glyma.08G140100	GmbZIP39	P-box	CCTTTTG	Gibberellin-responsive element
Glyma.08G140100	GmbZIP39	TATC-box	TATCCCA	Gibberellin-responsive element
Glyma.08G140100	GmbZIP39	CGTCA-motif	CGTCA	MeJA-responsive element
Glyma.08G140100	GmbZIP39	CGTCA-motif	CGTCA	MeJA-responsive element
Glyma.08G140100	GmbZIP39	TGACG-motif	TGACG	MeJA-responsive element
Glyma.08G140100	GmbZIP39	TGACG-motif	TGACG	MeJA-responsive element
Glyma.08G140100	GmbZIP39	CAT-box	GCCACT	Meristem expression regulatory element
Glyma.08G140100	GmbZIP39	CAT-box	GCCACT	Meristem expression regulatory element
Glyma.08G140100	GmbZIP39	GA-motif	ATAGATAA	Light responsive element
Glyma.08G140100	GmbZIP39	G-Box	CACGTT	Light responsive element
Glyma.08G140100	GmbZIP39	G-box	TACGTG	Light responsive element
Glyma.08G140100	GmbZIP39	I-box	AGATAAGG	Light responsive element
Glyma.08G140100	GmbZIP39	I-box	GATAAGGGT	Light responsive element
Glyma.08G140100	GmbZIP39	TCT-motif	TCTTAC	Light responsive element
Glyma.08G140100	GmbZIP39	TCT-motif	TCTTAC	Light responsive element
Glyma.08G183600	GmbZIP40	AE-box	AGAAACTT	Light responsive element
Glyma.08G183600	GmbZIP40	Box 4	ATTAAT	Light responsive element
Glyma.08G183600	GmbZIP40	Box 4	ATTAAT	Light responsive element
Glyma.08G183600	GmbZIP40	Box 4	ATTAAT	Light responsive element
Glyma.08G183600	GmbZIP40	Box 4	ATTAAT	Light responsive element
Glyma.08G183600	GmbZIP40	Box 4	ATTAAT	Light responsive element
Glyma.08G183600	GmbZIP40	chs-CMA1a	TTACTTAA	Light responsive element
Glyma.08G183600	GmbZIP40	ABRE	ACGTG	Abscisic acid responsive element
Glyma.08G183600	GmbZIP40	ARE	AAACCA	Anaerobic or anoxic induction regulating element
Glyma.08G183600	GmbZIP40	ARE	AAACCA	Anaerobic or anoxic induction regulating element
Glyma.08G183600	GmbZIP40	GC-motif	CCCCCG	Anaerobic or anoxic induction regulating element
Glyma.08G183600	GmbZIP40	AuxRR-core	GGTCCAT	Auxin-responsive element
Glyma.08G183600	GmbZIP40	TC-rich repeats	ATTCTCTAAC	Defense and stress responsive element
Glyma.08G183600	GmbZIP40	TC-rich repeats	GTTTTCTTAC	Defense and stress responsive element
Glyma.08G183600	GmbZIP40	MBS	CAACTG	Drought induction
Glyma.08G183600	GmbZIP40	TCA-element	CCATCTTTTT	Salicylic acid responsive element
Glyma.08G183600	GmbZIP40	GATA-motif	AAGGATAAGG	Light responsive element
Glyma.08G183600	GmbZIP40	G-box	TACGTG	Light responsive element
Glyma.08G183600	GmbZIP40	GT1-motif	GGTTAA	Light responsive element
Glyma.08G183600	GmbZIP40	GT1-motif	GGTTAAT	Light responsive element
Glyma.08G183600	GmbZIP40	TCCC-motif	TCTCCCT	Light responsive element
Glyma.08G183600	GmbZIP40	TCCC-motif	TCTCCCT	Light responsive element
Glyma.08G201900	GmbZIP41	ACE	CTAACGTATT	Light responsive element
Glyma.08G201900	GmbZIP41	ATCT-motif	AATCTAATCC	Light responsive element
Glyma.08G201900	GmbZIP41	Box 4	ATTAAT	Light responsive element
Glyma.08G201900	GmbZIP41	Box 4	ATTAAT	Light responsive element
Glyma.08G201900	GmbZIP41	chs-CMA2a	TCACTTGA	Light responsive element
Glyma.08G201900	GmbZIP41	chs-CMA2a	TCACTTGA	Light responsive element
Glyma.08G201900	GmbZIP41	ABRE	ACGTG	Abscisic acid responsive element
Glyma.08G201900	GmbZIP41	ABRE	ACGTG	Abscisic acid responsive element
Glyma.08G201900	GmbZIP41	ABRE	ACGTG	Abscisic acid responsive element
Glyma.08G201900	GmbZIP41	ABRE	CACGTG	Abscisic acid responsive element
Glyma.08G201900	GmbZIP41	ARE	AAACCA	Anaerobic or anoxic induction regulating element
Glyma.08G201900	GmbZIP41	ARE	AAACCA	Anaerobic or anoxic induction regulating element
Glyma.08G201900	GmbZIP41	GARE-motif	TCTGTTG	Gibberellin-responsive element
Glyma.08G201900	GmbZIP41	CGTCA-motif	CGTCA	MeJA-responsive element
Glyma.08G201900	GmbZIP41	TGACG-motif	TGACG	MeJA-responsive element
Glyma.08G201900	GmbZIP41	CAT-box	GCCACT	Meristem expression regulatory element
Glyma.08G201900	GmbZIP41	GATA-motif	GATAGGA	Light responsive element
Glyma.08G201900	GmbZIP41	G-box	CACGAC	Light responsive element
Glyma.08G201900	GmbZIP41	G-box	CACGTC	Light responsive element
Glyma.08G201900	GmbZIP41	G-box	CACGTG	Light responsive element
Glyma.08G201900	GmbZIP41	G-Box	CACGTG	Light responsive element
Glyma.08G201900	GmbZIP41	G-Box	CACGTT	Light responsive element
Glyma.08G201900	GmbZIP41	GT1-motif	GGTTAA	Light responsive element
Glyma.08G201900	GmbZIP41	Sp1	GGGCGG	Light responsive element
Glyma.08G227000	GmbZIP42	Box 4	ATTAAT	Light responsive element
Glyma.08G227000	GmbZIP42	Box 4	ATTAAT	Light responsive element
Glyma.08G227000	GmbZIP42	chs-CMA2b	GAACCTACACAC	Light responsive element
Glyma.08G227000	GmbZIP42	GA-motif	ATAGATAA	Light responsive element
Glyma.08G227000	GmbZIP42	ABRE	ACGTG	Abscisic acid responsive element
Glyma.08G227000	GmbZIP42	ARE	AAACCA	Anaerobic or anoxic induction regulating element
Glyma.08G227000	GmbZIP42	ARE	AAACCA	Anaerobic or anoxic induction regulating element
Glyma.08G227000	GmbZIP42	MBS	CAACTG	Drought induction
Glyma.08G227000	GmbZIP42	P-box	CCTTTTG	Gibberellin-responsive element
Glyma.08G227000	GmbZIP42	P-box	CCTTTTG	Gibberellin-responsive element
Glyma.08G227000	GmbZIP42	P-box	CCTTTTG	Gibberellin-responsive element
Glyma.08G227000	GmbZIP42	CGTCA-motif	CGTCA	MeJA-responsive element
Glyma.08G227000	GmbZIP42	CGTCA-motif	CGTCA	MeJA-responsive element
Glyma.08G227000	GmbZIP42	CGTCA-motif	CGTCA	MeJA-responsive element
Glyma.08G227000	GmbZIP42	TGACG-motif	TGACG	MeJA-responsive element
Glyma.08G227000	GmbZIP42	TGACG-motif	TGACG	MeJA-responsive element
Glyma.08G227000	GmbZIP42	TGACG-motif	TGACG	MeJA-responsive element
Glyma.08G227000	GmbZIP42	TCA-element	CCATCTTTTT	Salicylic acid responsive element
Glyma.08G227000	GmbZIP42	Gap-box	CAAATGAA(A/G)A	Light responsive element
Glyma.08G227000	GmbZIP42	G-Box	CACGTT	Light responsive element
Glyma.08G227000	GmbZIP42	GT1-motif	GGTTAA	Light responsive element
Glyma.08G227000	GmbZIP42	I-box	gGATAAGGTG	Light responsive element
Glyma.08G227000	GmbZIP42	TCCC-motif	TCTCCCT	Light responsive element
Glyma.08G227000	GmbZIP42	TCT-motif	TCTTAC	Light responsive element
Glyma.08G227000	GmbZIP42	TCT-motif	TCTTAC	Light responsive element
Glyma.08G254400	GmbZIP43	ATC-motif	AGTAATCT	Light responsive element
Glyma.08G254400	GmbZIP43	Box 4	ATTAAT	Light responsive element
Glyma.08G254400	GmbZIP43	chs-CMA2a	TCACTTGA	Light responsive element
Glyma.08G254400	GmbZIP43	GA-motif	ATAGATAA	Light responsive element
Glyma.08G254400	GmbZIP43	ABRE	ACGTG	Abscisic acid responsive element
Glyma.08G254400	GmbZIP43	ABRE	ACGTG	Abscisic acid responsive element
Glyma.08G254400	GmbZIP43	ARE	AAACCA	Anaerobic or anoxic induction regulating element
Glyma.08G254400	GmbZIP43	TGA-element	AACGAC	Auxin-responsive element
Glyma.08G254400	GmbZIP43	AuxRE	TGTCTCAATAAG	Auxin-responsive element
Glyma.08G254400	GmbZIP43	circadian	CAAAGATATC	Circadian regulatory element
Glyma.08G254400	GmbZIP43	TC-rich repeats	GTTTTCTTAC	Defense and stress responsive element
Glyma.08G254400	GmbZIP43	MBS	CAACTG	Drought induction
Glyma.08G254400	GmbZIP43	GCN4_motif	TGAGTCA	Endosperm expression regulatory element
Glyma.08G254400	GmbZIP43	GCN4_motif	TGAGTCA	Endosperm expression regulatory element
Glyma.08G254400	GmbZIP43	CAT-box	GCCACT	Meristem expression regulatory element
Glyma.08G254400	GmbZIP43	RY-element	CATGCATG	Seed-specific regulatory element
Glyma.08G254400	GmbZIP43	G-box	CACGTC	Light responsive element
Glyma.08G254400	GmbZIP43	G-Box	CACGTT	Light responsive element
Glyma.08G254400	GmbZIP43	GT1-motif	GGTTAA	Light responsive element
Glyma.08G254400	GmbZIP43	GT1-motif	GGTTAA	Light responsive element
Glyma.08G254400	GmbZIP43	MRE	AACCTAA	Light responsive element
Glyma.08G254400	GmbZIP43	TCCC-motif	TCTCCCT	Light responsive element
Glyma.08G254400	GmbZIP43	TCT-motif	TCTTAC	Light responsive element
Glyma.08G254400	GmbZIP43	TCT-motif	TCTTAC	Light responsive element
Glyma.08G265600.2	GmbZIP44	AAAC-motif	CAATCAAAACCT	Light responsive element
Glyma.08G265600.2	GmbZIP44	Box 4	ATTAAT	Light responsive element
Glyma.08G265600.2	GmbZIP44	Box 4	ATTAAT	Light responsive element
Glyma.08G265600.2	GmbZIP44	Box 4	ATTAAT	Light responsive element
Glyma.08G265600.2	GmbZIP44	Box 4	ATTAAT	Light responsive element
Glyma.08G265600.2	GmbZIP44	Box 4	ATTAAT	Light responsive element
Glyma.08G265600.2	GmbZIP44	Gap-box	CAAATGAA(A/G)A	Light responsive element
Glyma.08G265600.2	GmbZIP44	ABRE	ACGTG	Abscisic acid responsive element
Glyma.08G265600.2	GmbZIP44	ABRE	ACGTG	Abscisic acid responsive element
Glyma.08G265600.2	GmbZIP44	ARE	AAACCA	Anaerobic or anoxic induction regulating element
Glyma.08G265600.2	GmbZIP44	TGA-element	AACGAC	Auxin-responsive element
Glyma.08G265600.2	GmbZIP44	GATA-motif	AAGGATAAGG	Light responsive element
Glyma.08G265600.2	GmbZIP44	G-Box	CACGTT	Light responsive element
Glyma.08G265600.2	GmbZIP44	G-box	TACGTG	Light responsive element
Glyma.08G265600.2	GmbZIP44	MRE	AACCTAA	Light responsive element
Glyma.08G265600.2	GmbZIP44	TCCC-motif	TCTCCCT	Light responsive element
Glyma.09G023600	GmbZIP45	AE-box	AGAAACAA	Light responsive element
Glyma.09G023600	GmbZIP45	Box 4	ATTAAT	Light responsive element
Glyma.09G023600	GmbZIP45	Box 4	ATTAAT	Light responsive element
Glyma.09G023600	GmbZIP45	ABRE	CGTACGTGCA	Abscisic acid responsive element
Glyma.09G023600	GmbZIP45	circadian	CAAAGATATC	Circadian regulatory element
Glyma.09G023600	GmbZIP45	CGTCA-motif	CGTCA	MeJA-responsive element
Glyma.09G023600	GmbZIP45	TGACG-motif	TGACG	MeJA-responsive element
Glyma.09G023600	GmbZIP45	CAT-box	GCCACT	Meristem expression regulatory element
Glyma.09G023600	GmbZIP45	TCA-element	CCATCTTTTT	Salicylic acid responsive element
Glyma.09G023600	GmbZIP45	TCA-element	CCATCTTTTT	Salicylic acid responsive element
Glyma.09G023600	GmbZIP45	GATA-motif	AAGGATAAGG	Light responsive element
Glyma.09G023600	GmbZIP45	GT1-motif	GGTTAA	Light responsive element
Glyma.09G023600	GmbZIP45	I-box	AGATAAGG	Light responsive element
Glyma.09G023600	GmbZIP45	MRE	AACCTAA	Light responsive element
Glyma.09G184300	GmbZIP46	ABRE	ACGTG	Abscisic acid responsive element
Glyma.09G184300	GmbZIP46	ARE	AAACCA	Anaerobic or anoxic induction regulating element
Glyma.09G184300	GmbZIP46	ARE	AAACCA	Anaerobic or anoxic induction regulating element
Glyma.09G184300	GmbZIP46	TGA-element	AACGAC	Auxin-responsive element
Glyma.09G184300	GmbZIP46	TGA-element	AACGAC	Auxin-responsive element
Glyma.09G184300	GmbZIP46	TC-rich repeats	ATTCTCTAAC	Defense and stress responsive element
Glyma.09G184300	GmbZIP46	MBS	CAACTG	Drought induction
Glyma.09G184300	GmbZIP46	P-box	CCTTTTG	Gibberellin-responsive element
Glyma.09G184300	GmbZIP46	TATC-box	TATCCCA	Gibberellin-responsive element
Glyma.09G184300	GmbZIP46	CGTCA-motif	CGTCA	MeJA-responsive element
Glyma.09G184300	GmbZIP46	CGTCA-motif	CGTCA	MeJA-responsive element
Glyma.09G184300	GmbZIP46	CGTCA-motif	CGTCA	MeJA-responsive element
Glyma.09G184300	GmbZIP46	TGACG-motif	TGACG	MeJA-responsive element
Glyma.09G184300	GmbZIP46	TGACG-motif	TGACG	MeJA-responsive element
Glyma.09G184300	GmbZIP46	TGACG-motif	TGACG	MeJA-responsive element
Glyma.09G184300	GmbZIP46	CAT-box	GCCACT	Meristem expression regulatory element
Glyma.09G184300	GmbZIP46	TCA-element	CCATCTTTTT	Salicylic acid responsive element
Glyma.09G184300	GmbZIP46	G-box	TACGTG	Light responsive element
Glyma.09G184300	GmbZIP46	GT1-motif	GGTTAA	Light responsive element
Glyma.09G184300	GmbZIP46	GT1-motif	GGTTAA	Light responsive element
Glyma.09G184300	GmbZIP46	TCT-motif	TCTTAC	Light responsive element
Glyma0G013300	GmbZIP47	AE-box	AGAAACAA	Light responsive element
Glyma0G013300	GmbZIP47	Box 4	ATTAAT	Light responsive element
Glyma0G013300	GmbZIP47	Box 4	ATTAAT	Light responsive element
Glyma0G013300	GmbZIP47	Box 4	ATTAAT	Light responsive element
Glyma0G013300	GmbZIP47	Box 4	ATTAAT	Light responsive element
Glyma0G013300	GmbZIP47	chs-CMA2a	TCACTTGA	Light responsive element
Glyma0G013300	GmbZIP47	GA-motif	ATAGATAA	Light responsive element
Glyma0G013300	GmbZIP47	ABRE	ACGTG	Abscisic acid responsive element
Glyma0G013300	GmbZIP47	ABRE	ACGTG	Abscisic acid responsive element
Glyma0G013300	GmbZIP47	ABRE	ACGTG	Abscisic acid responsive element
Glyma0G013300	GmbZIP47	ABRE	ACGTG	Abscisic acid responsive element
Glyma0G013300	GmbZIP47	ABRE	GCAACGTGTC	Abscisic acid responsive element
Glyma0G013300	GmbZIP47	ARE	AAACCA	Anaerobic or anoxic induction regulating element
Glyma0G013300	GmbZIP47	ARE	AAACCA	Anaerobic or anoxic induction regulating element
Glyma0G013300	GmbZIP47	ARE	AAACCA	Anaerobic or anoxic induction regulating element
Glyma0G013300	GmbZIP47	circadian	CAAAGATATC	Circadian regulatory element
Glyma0G013300	GmbZIP47	P-box	CCTTTTG	Gibberellin-responsive element
Glyma0G013300	GmbZIP47	GATA-motif	AAGGATAAGG	Light responsive element
Glyma0G013300	GmbZIP47	CGTCA-motif	CGTCA	MeJA-responsive element
Glyma0G013300	GmbZIP47	CGTCA-motif	CGTCA	MeJA-responsive element
Glyma0G013300	GmbZIP47	CGTCA-motif	CGTCA	MeJA-responsive element
Glyma0G013300	GmbZIP47	CGTCA-motif	CGTCA	MeJA-responsive element
Glyma0G013300	GmbZIP47	CGTCA-motif	CGTCA	MeJA-responsive element
Glyma0G013300	GmbZIP47	TGACG-motif	TGACG	MeJA-responsive element
Glyma0G013300	GmbZIP47	TGACG-motif	TGACG	MeJA-responsive element
Glyma0G013300	GmbZIP47	TGACG-motif	TGACG	MeJA-responsive element
Glyma0G013300	GmbZIP47	TGACG-motif	TGACG	MeJA-responsive element
Glyma0G013300	GmbZIP47	TGACG-motif	TGACG	MeJA-responsive element
Glyma0G013300	GmbZIP47	TCA-element	CCATCTTTTT	Salicylic acid responsive element
Glyma0G013300	GmbZIP47	TCA-element	CCATCTTTTT	Salicylic acid responsive element
Glyma0G013300	GmbZIP47	TCA-element	TCAGAAGAGG	Salicylic acid responsive element
Glyma0G013300	GmbZIP47	G-box	CACGAC	Light responsive element
Glyma0G013300	GmbZIP47	G-box	CACGTC	Light responsive element
Glyma0G013300	GmbZIP47	G-Box	CACGTT	Light responsive element
Glyma0G013300	GmbZIP47	G-Box	CACGTT	Light responsive element
Glyma0G013300	GmbZIP47	G-Box	CACGTT	Light responsive element
Glyma0G013300	GmbZIP47	G-box	GCCACGTGGA	Light responsive element
Glyma0G013300	GmbZIP47	GT1-motif	GGTTAA	Light responsive element
Glyma0G013300	GmbZIP47	I-box	gGATAAGGTG	Light responsive element
Glyma0G013300	GmbZIP47	MRE	AACCTAA	Light responsive element
Glyma0G013300	GmbZIP47	TCCC-motif	TCTCCCT	Light responsive element
Glyma0G013300	GmbZIP47	TCCC-motif	TCTCCCT	Light responsive element
Glyma0G013300	GmbZIP47	TCT-motif	TCTTAC	Light responsive element
Glyma0G092100	GmbZIP48	ACE	GCGACGTACC	Light responsive element
Glyma0G092100	GmbZIP48	Box 4	ATTAAT	Light responsive element
Glyma0G092100	GmbZIP48	Box 4	ATTAAT	Light responsive element
Glyma0G092100	GmbZIP48	Box 4	ATTAAT	Light responsive element
Glyma0G092100	GmbZIP48	Box 4	ATTAAT	Light responsive element
Glyma0G092100	GmbZIP48	Box 4	ATTAAT	Light responsive element
Glyma0G092100	GmbZIP48	Box II	CCACGTGGC	Light responsive element
Glyma0G092100	GmbZIP48	GATA-motif	AAGATAAGATT	Light responsive element
Glyma0G092100	GmbZIP48	ABRE	ACGTG	Abscisic acid responsive element
Glyma0G092100	GmbZIP48	ABRE	ACGTG	Abscisic acid responsive element
Glyma0G092100	GmbZIP48	ABRE	ACGTG	Abscisic acid responsive element
Glyma0G092100	GmbZIP48	ABRE	ACGTG	Abscisic acid responsive element
Glyma0G092100	GmbZIP48	ABRE	CACGTG	Abscisic acid responsive element
Glyma0G092100	GmbZIP48	ABRE	CACGTG	Abscisic acid responsive element
Glyma0G092100	GmbZIP48	ARE	AAACCA	Anaerobic or anoxic induction regulating element
Glyma0G092100	GmbZIP48	ARE	AAACCA	Anaerobic or anoxic induction regulating element
Glyma0G092100	GmbZIP48	ARE	AAACCA	Anaerobic or anoxic induction regulating element
Glyma0G092100	GmbZIP48	TGA-element	AACGAC	Auxin-responsive element
Glyma0G092100	GmbZIP48	TATC-box	TATCCCA	Gibberellin-responsive element
Glyma0G092100	GmbZIP48	CGTCA-motif	CGTCA	MeJA-responsive element
Glyma0G092100	GmbZIP48	CGTCA-motif	CGTCA	MeJA-responsive element
Glyma0G092100	GmbZIP48	CGTCA-motif	CGTCA	MeJA-responsive element
Glyma0G092100	GmbZIP48	TGACG-motif	TGACG	MeJA-responsive element
Glyma0G092100	GmbZIP48	TGACG-motif	TGACG	MeJA-responsive element
Glyma0G092100	GmbZIP48	TGACG-motif	TGACG	MeJA-responsive element
Glyma0G092100	GmbZIP48	CAT-box	GCCACT	Meristem expression regulatory element
Glyma0G092100	GmbZIP48	TCA-element	CCATCTTTTT	Salicylic acid responsive element
Glyma0G092100	GmbZIP48	TCA-element	TCAGAAGAGG	Salicylic acid responsive element
Glyma0G092100	GmbZIP48	G-box	CACGTC	Light responsive element
Glyma0G092100	GmbZIP48	G-Box	CACGTG	Light responsive element
Glyma0G092100	GmbZIP48	G-Box	CACGTG	Light responsive element
Glyma0G092100	GmbZIP48	G-box	CACGTG	Light responsive element
Glyma0G092100	GmbZIP48	G-box	CACGTG	Light responsive element
Glyma0G092100	GmbZIP48	G-Box	CACGTGAAA	Light responsive element
Glyma0G092100	GmbZIP48	G-box	GCCACGTGGA	Light responsive element
Glyma0G092100	GmbZIP48	G-box	TACGTG	Light responsive element
Glyma0G092100	GmbZIP48	GT1-motif	GGTTAA	Light responsive element
Glyma0G092100	GmbZIP48	TCT-motif	TCTTAC	Light responsive element
Glyma0G226000	GmbZIP49	AT1-motif	AATTATTTTTTATT	Light responsive element
Glyma0G226000	GmbZIP49	ATCT-motif	AATCTAATCC	Light responsive element
Glyma0G226000	GmbZIP49	Box 4	ATTAAT	Light responsive element
Glyma0G226000	GmbZIP49	Box 4	ATTAAT	Light responsive element
Glyma0G226000	GmbZIP49	Box 4	ATTAAT	Light responsive element
Glyma0G226000	GmbZIP49	Box 4	ATTAAT	Light responsive element
Glyma0G226000	GmbZIP49	Box 4	ATTAAT	Light responsive element
Glyma0G226000	GmbZIP49	Box 4	ATTAAT	Light responsive element
Glyma0G226000	GmbZIP49	Box 4	ATTAAT	Light responsive element
Glyma0G226000	GmbZIP49	Box 4	ATTAAT	Light responsive element
Glyma0G226000	GmbZIP49	chs-CMA1a	TTACTTAA	Light responsive element
Glyma0G226000	GmbZIP49	chs-CMA2a	TCACTTGA	Light responsive element
Glyma0G226000	GmbZIP49	ABRE	ACGTG	Abscisic acid responsive element
Glyma0G226000	GmbZIP49	ABRE	ACGTG	Abscisic acid responsive element
Glyma0G226000	GmbZIP49	ABRE	ACGTG	Abscisic acid responsive element
Glyma0G226000	GmbZIP49	ABRE	CACGTG	Abscisic acid responsive element
Glyma0G226000	GmbZIP49	ABRE	GACACGTGGC	Abscisic acid responsive element
Glyma0G226000	GmbZIP49	ARE	AAACCA	Anaerobic or anoxic induction regulating element
Glyma0G226000	GmbZIP49	AuxRR-core	GGTCCAT	Auxin-responsive element
Glyma0G226000	GmbZIP49	TC-rich repeats	ATTCTCTAAC	Defense and stress responsive element
Glyma0G226000	GmbZIP49	MBS	CAACTG	Drought induction
Glyma0G226000	GmbZIP49	P-box	CCTTTTG	Gibberellin-responsive element
Glyma0G226000	GmbZIP49	P-box	CCTTTTG	Gibberellin-responsive element
Glyma0G226000	GmbZIP49	CAT-box	GCCACT	Meristem expression regulatory element
Glyma0G226000	GmbZIP49	TCA-element	CCATCTTTTT	Salicylic acid responsive element
Glyma0G226000	GmbZIP49	G-Box	CACGTG	Light responsive element
Glyma0G226000	GmbZIP49	G-box	CACGTG	Light responsive element
Glyma0G226000	GmbZIP49	G-Box	CACGTT	Light responsive element
Glyma0G226000	GmbZIP49	G-Box	CACGTT	Light responsive element
Glyma0G226000	GmbZIP49	TCCC-motif	TCTCCCT	Light responsive element
Glyma0G276100	GmbZIP50	ACE	CTAACGTATT	Light responsive element
Glyma0G276100	GmbZIP50	AE-box	AGAAACAA	Light responsive element
Glyma0G276100	GmbZIP50	Box 4	ATTAAT	Light responsive element
Glyma0G276100	GmbZIP50	Box 4	ATTAAT	Light responsive element
Glyma0G276100	GmbZIP50	Box 4	ATTAAT	Light responsive element
Glyma0G276100	GmbZIP50	Box 4	ATTAAT	Light responsive element
Glyma0G276100	GmbZIP50	GATA-motif	AAGGATAAGG	Light responsive element
Glyma0G276100	GmbZIP50	GATA-motif	GATAGGG	Light responsive element
Glyma0G276100	GmbZIP50	MBS	CAACTG	Drought induction
Glyma0G276100	GmbZIP50	TATC-box	TATCCCA	Gibberellin-responsive element
Glyma0G276100	GmbZIP50	CGTCA-motif	CGTCA	MeJA-responsive element
Glyma0G276100	GmbZIP50	TGACG-motif	TGACG	MeJA-responsive element
Glyma0G276100	GmbZIP50	GT1-motif	GGTTAA	Light responsive element
Glyma0G276100	GmbZIP50	GT1-motif	GGTTAA	Light responsive element
Glyma0G276100	GmbZIP50	I-box	AAGATAAGGCT	Light responsive element
Glyma0G276100	GmbZIP50	I-box	AAGATAAGGCT	Light responsive element
Glyma0G276100	GmbZIP50	TCCC-motif	TCTCCCT	Light responsive element
Glyma0G276100	GmbZIP50	TCT-motif	TCTTAC	Light responsive element
Glyma0G276100	GmbZIP50	TCT-motif	TCTTAC	Light responsive element
Glyma1G114800	GmbZIP51	3-AF1 binding site	TAAGAGAGGAA	Light responsive element
Glyma1G114800	GmbZIP51	AE-box	AGAAACAA	Light responsive element
Glyma1G114800	GmbZIP51	AT1-motif	AATTATTTTTTATT	Light responsive element
Glyma1G114800	GmbZIP51	ATCT-motif	AATCTAATCC	Light responsive element
Glyma1G114800	GmbZIP51	Box 4	ATTAAT	Light responsive element
Glyma1G114800	GmbZIP51	Box 4	ATTAAT	Light responsive element
Glyma1G114800	GmbZIP51	Box 4	ATTAAT	Light responsive element
Glyma1G114800	GmbZIP51	Box 4	ATTAAT	Light responsive element
Glyma1G114800	GmbZIP51	Box 4	ATTAAT	Light responsive element
Glyma1G114800	GmbZIP51	GATA-motif	GATAGGA	Light responsive element
Glyma1G114800	GmbZIP51	ABRE	ACGTG	Abscisic acid responsive element
Glyma1G114800	GmbZIP51	ABRE	ACGTG	Abscisic acid responsive element
Glyma1G114800	GmbZIP51	TC-rich repeats	ATTCTCTAAC	Defense and stress responsive element
Glyma1G114800	GmbZIP51	MBS	CAACTG	Drought induction
Glyma1G114800	GmbZIP51	MBS	CAACTG	Drought induction
Glyma1G114800	GmbZIP51	MBS	CAACTG	Drought induction
Glyma1G114800	GmbZIP51	GCN4_motif	TGAGTCA	Endosperm expression regulatory element
Glyma1G114800	GmbZIP51	GARE-motif	TCTGTTG	Gibberellin-responsive element
Glyma1G114800	GmbZIP51	GARE-motif	TCTGTTG	Gibberellin-responsive element
Glyma1G114800	GmbZIP51	CAT-box	GCCACT	Meristem expression regulatory element
Glyma1G114800	GmbZIP51	TCA-element	CCATCTTTTT	Salicylic acid responsive element
Glyma1G114800	GmbZIP51	G-box	TACGTG	Light responsive element
Glyma1G114800	GmbZIP51	G-box	TACGTG	Light responsive element
Glyma1G114800	GmbZIP51	TCCC-motif	TCTCCCT	Light responsive element
Glyma1G114800	GmbZIP51	TCT-motif	TCTTAC	Light responsive element
Glyma1G126600	GmbZIP52	3-AF1 binding site	TAAGAGAGGAA	Light responsive element
Glyma1G126600	GmbZIP52	3-AF1 binding site	TAAGAGAGGAA	Light responsive element
Glyma1G126600	GmbZIP52	AT1-motif	AATTATTTTTTATT	Light responsive element
Glyma1G126600	GmbZIP52	ATCT-motif	AATCTAATCC	Light responsive element
Glyma1G126600	GmbZIP52	Box 4	ATTAAT	Light responsive element
Glyma1G126600	GmbZIP52	chs-CMA2a	TCACTTGA	Light responsive element
Glyma1G126600	GmbZIP52	ARE	AAACCA	Anaerobic or anoxic induction regulating element
Glyma1G126600	GmbZIP52	ARE	AAACCA	Anaerobic or anoxic induction regulating element
Glyma1G126600	GmbZIP52	TC-rich repeats	ATTCTCTAAC	Defense and stress responsive element
Glyma1G126600	GmbZIP52	P-box	CCTTTTG	Gibberellin-responsive element
Glyma1G126600	GmbZIP52	LTR	CCGAAA	Low-temperature responsive element
Glyma1G126600	GmbZIP52	CGTCA-motif	CGTCA	MeJA-responsive element
Glyma1G126600	GmbZIP52	TGACG-motif	TGACG	MeJA-responsive element
Glyma1G126600	GmbZIP52	G-box	CACGAC	Light responsive element
Glyma1G126600	GmbZIP52	GT1-motif	GGTTAA	Light responsive element
Glyma1G126600	GmbZIP52	GT1-motif	GGTTAAT	Light responsive element
Glyma1G126600	GmbZIP52	MRE	AACCTAA	Light responsive element
Glyma1G145800	GmbZIP53	3-AF1 binding site	TAAGAGAGGAA	Light responsive element
Glyma1G145800	GmbZIP53	AE-box	AGAAACAA	Light responsive element
Glyma1G145800	GmbZIP53	AT1-motif	AATTATTTTTTATT	Light responsive element
Glyma1G145800	GmbZIP53	Box 4	ATTAAT	Light responsive element
Glyma1G145800	GmbZIP53	Box 4	ATTAAT	Light responsive element
Glyma1G145800	GmbZIP53	Box 4	ATTAAT	Light responsive element
Glyma1G145800	GmbZIP53	Box 4	ATTAAT	Light responsive element
Glyma1G145800	GmbZIP53	Box 4	ATTAAT	Light responsive element
Glyma1G145800	GmbZIP53	GATA-motif	AAGGATAAGG	Light responsive element
Glyma1G145800	GmbZIP53	GATA-motif	GATAGGG	Light responsive element
Glyma1G145800	GmbZIP53	ABRE	ACGTG	Abscisic acid responsive element
Glyma1G145800	GmbZIP53	ARE	AAACCA	Anaerobic or anoxic induction regulating element
Glyma1G145800	GmbZIP53	TC-rich repeats	ATTCTCTAAC	Defense and stress responsive element
Glyma1G145800	GmbZIP53	TC-rich repeats	ATTCTCTAAC	Defense and stress responsive element
Glyma1G145800	GmbZIP53	TC-rich repeats	GTTTTCTTAC	Defense and stress responsive element
Glyma1G145800	GmbZIP53	LTR	CCGAAA	Low-temperature responsive element
Glyma1G145800	GmbZIP53	LTR	CCGAAA	Low-temperature responsive element
Glyma1G145800	GmbZIP53	CAT-box	GCCACT	Meristem expression regulatory element
Glyma1G145800	GmbZIP53	G-box	CACGAC	Light responsive element
Glyma1G145800	GmbZIP53	G-box	CACGAC	Light responsive element
Glyma1G145800	GmbZIP53	G-box	TACGTG	Light responsive element
Glyma1G145800	GmbZIP53	GT1-motif	GGTTAA	Light responsive element
Glyma1G145800	GmbZIP53	TCT-motif	TCTTAC	Light responsive element
Glyma1G167900	GmbZIP54	3-AF1 binding site	TAAGAGAGGAA	Light responsive element
Glyma1G167900	GmbZIP54	AE-box	AGAAACAA	Light responsive element
Glyma1G167900	GmbZIP54	Box 4	ATTAAT	Light responsive element
Glyma1G167900	GmbZIP54	Box 4	ATTAAT	Light responsive element
Glyma1G167900	GmbZIP54	GA-motif	ATAGATAA	Light responsive element
Glyma1G167900	GmbZIP54	GATA-motif	AAGGATAAGG	Light responsive element
Glyma1G167900	GmbZIP54	GATA-motif	AAGGATAAGG	Light responsive element
Glyma1G167900	GmbZIP54	GATA-motif	AAGGATAAGG	Light responsive element
Glyma1G167900	GmbZIP54	ARE	AAACCA	Anaerobic or anoxic induction regulating element
Glyma1G167900	GmbZIP54	MBS	CAACTG	Drought induction
Glyma1G167900	GmbZIP54	MBS	CAACTG	Drought induction
Glyma1G167900	GmbZIP54	TCA-element	TCAGAAGAGG	Salicylic acid responsive element
Glyma1G167900	GmbZIP54	I-box	ccttatcct	Light responsive element
Glyma1G167900	GmbZIP54	I-box	gGATAAGGTG	Light responsive element
Glyma1G167900	GmbZIP54	TCT-motif	TCTTAC	Light responsive element
Glyma1G167900	GmbZIP54	TCT-motif	TCTTAC	Light responsive element
Glyma1G186700	GmbZIP55	3-AF1 binding site	TAAGAGAGGAA	Light responsive element
Glyma1G186700	GmbZIP55	Box 4	ATTAAT	Light responsive element
Glyma1G186700	GmbZIP55	Box 4	ATTAAT	Light responsive element
Glyma1G186700	GmbZIP55	Box 4	ATTAAT	Light responsive element
Glyma1G186700	GmbZIP55	Box 4	ATTAAT	Light responsive element
Glyma1G186700	GmbZIP55	Box 4	ATTAAT	Light responsive element
Glyma1G186700	GmbZIP55	Box 4	ATTAAT	Light responsive element
Glyma1G186700	GmbZIP55	Box 4	ATTAAT	Light responsive element
Glyma1G186700	GmbZIP55	Box 4	ATTAAT	Light responsive element
Glyma1G186700	GmbZIP55	Box 4	ATTAAT	Light responsive element
Glyma1G186700	GmbZIP55	Box 4	ATTAAT	Light responsive element
Glyma1G186700	GmbZIP55	Box 4	ATTAAT	Light responsive element
Glyma1G186700	GmbZIP55	Box 4	ATTAAT	Light responsive element
Glyma1G186700	GmbZIP55	Box 4	ATTAAT	Light responsive element
Glyma1G186700	GmbZIP55	Box 4	ATTAAT	Light responsive element
Glyma1G186700	GmbZIP55	Box II	TGGTAATAA	Light responsive element
Glyma1G186700	GmbZIP55	chs-CMA1a	TTACTTAA	Light responsive element
Glyma1G186700	GmbZIP55	chs-CMA1a	TTACTTAA	Light responsive element
Glyma1G186700	GmbZIP55	GATA-motif	GATAGGA	Light responsive element
Glyma1G186700	GmbZIP55	ABRE	ACGTG	Abscisic acid responsive element
Glyma1G186700	GmbZIP55	TC-rich repeats	GTTTTCTTAC	Defense and stress responsive element
Glyma1G186700	GmbZIP55	GARE-motif	TCTGTTG	Gibberellin-responsive element
Glyma1G186700	GmbZIP55	CAT-box	GCCACT	Meristem expression regulatory element
Glyma1G186700	GmbZIP55	G-Box	CACGTT	Light responsive element
Glyma1G186700	GmbZIP55	GT1-motif	GGTTAA	Light responsive element
Glyma1G186700	GmbZIP55	I-box	GTATAAGGCC	Light responsive element
Glyma1G186700	GmbZIP55	TCT-motif	TCTTAC	Light responsive element
Glyma1G186700	GmbZIP55	TCT-motif	TCTTAC	Light responsive element
Glyma1G236300	GmbZIP56	Box 4	ATTAAT	Light responsive element
Glyma1G236300	GmbZIP56	Box 4	ATTAAT	Light responsive element
Glyma1G236300	GmbZIP56	Box 4	ATTAAT	Light responsive element
Glyma1G236300	GmbZIP56	Box 4	ATTAAT	Light responsive element
Glyma1G236300	GmbZIP56	Box 4	ATTAAT	Light responsive element
Glyma1G236300	GmbZIP56	Box 4	ATTAAT	Light responsive element
Glyma1G236300	GmbZIP56	chs-CMA1a	TTACTTAA	Light responsive element
Glyma1G236300	GmbZIP56	ABRE	ACGTG	Abscisic acid responsive element
Glyma1G236300	GmbZIP56	ARE	AAACCA	Anaerobic or anoxic induction regulating element
Glyma1G236300	GmbZIP56	ARE	AAACCA	Anaerobic or anoxic induction regulating element
Glyma1G236300	GmbZIP56	ARE	AAACCA	Anaerobic or anoxic induction regulating element
Glyma1G236300	GmbZIP56	ARE	AAACCA	Anaerobic or anoxic induction regulating element
Glyma1G236300	GmbZIP56	ARE	AAACCA	Anaerobic or anoxic induction regulating element
Glyma1G236300	GmbZIP56	TC-rich repeats	ATTCTCTAAC	Defense and stress responsive element
Glyma1G236300	GmbZIP56	MBS	CAACTG	Drought induction
Glyma1G236300	GmbZIP56	GARE-motif	TCTGTTG	Gibberellin-responsive element
Glyma1G236300	GmbZIP56	CGTCA-motif	CGTCA	MeJA-responsive element
Glyma1G236300	GmbZIP56	CGTCA-motif	CGTCA	MeJA-responsive element
Glyma1G236300	GmbZIP56	TGACG-motif	TGACG	MeJA-responsive element
Glyma1G236300	GmbZIP56	TGACG-motif	TGACG	MeJA-responsive element
Glyma1G236300	GmbZIP56	CAT-box	GCCACT	Meristem expression regulatory element
Glyma1G236300	GmbZIP56	CAT-box	GCCACT	Meristem expression regulatory element
Glyma1G236300	GmbZIP56	TCA-element	CCATCTTTTT	Salicylic acid responsive element
Glyma1G236300	GmbZIP56	TCA-element	CCATCTTTTT	Salicylic acid responsive element
Glyma1G236300	GmbZIP56	G-box	CACGAC	Light responsive element
Glyma1G236300	GmbZIP56	G-Box	CACGTT	Light responsive element
Glyma1G236300	GmbZIP56	GTGGC-motif	GATTCTGTGGC	Light responsive element
Glyma1G236300	GmbZIP56	MRE	AACCTAA	Light responsive element
Glyma1G236300	GmbZIP56	TCT-motif	TCTTAC	Light responsive element
Glyma2G040600	GmbZIP57	AE-box	AGAAACAA	Light responsive element
Glyma2G040600	GmbZIP57	AE-box	AGAAACTT	Light responsive element
Glyma2G040600	GmbZIP57	Box 4	ATTAAT	Light responsive element
Glyma2G040600	GmbZIP57	Box 4	ATTAAT	Light responsive element
Glyma2G040600	GmbZIP57	Box 4	ATTAAT	Light responsive element
Glyma2G040600	GmbZIP57	Box 4	ATTAAT	Light responsive element
Glyma2G040600	GmbZIP57	Box 4	ATTAAT	Light responsive element
Glyma2G040600	GmbZIP57	Box 4	ATTAAT	Light responsive element
Glyma2G040600	GmbZIP57	chs-CMA1a	TTACTTAA	Light responsive element
Glyma2G040600	GmbZIP57	GATA-motif	AAGATAAGATT	Light responsive element
Glyma2G040600	GmbZIP57	GATA-motif	GATAGGA	Light responsive element
Glyma2G040600	GmbZIP57	MBS	CAACTG	Drought induction
Glyma2G040600	GmbZIP57	GCN4_motif	TGAGTCA	Endosperm expression regulatory element
Glyma2G040600	GmbZIP57	GCN4_motif	TGAGTCA	Endosperm expression regulatory element
Glyma2G040600	GmbZIP57	GARE-motif	TCTGTTG	Gibberellin-responsive element
Glyma2G040600	GmbZIP57	LTR	CCGAAA	Low-temperature responsive element
Glyma2G040600	GmbZIP57	I-box	cCATATCCAAT	Light responsive element
Glyma2G040600	GmbZIP57	TCCC-motif	TCTCCCT	Light responsive element
Glyma2G040600	GmbZIP57	TCT-motif	TCTTAC	Light responsive element
Glyma2G075800	GmbZIP58	AE-box	AGAAACAA	Light responsive element
Glyma2G075800	GmbZIP58	AE-box	AGAAACAA	Light responsive element
Glyma2G075800	GmbZIP58	Box 4	ATTAAT	Light responsive element
Glyma2G075800	GmbZIP58	Box 4	ATTAAT	Light responsive element
Glyma2G075800	GmbZIP58	Box 4	ATTAAT	Light responsive element
Glyma2G075800	GmbZIP58	Box 4	ATTAAT	Light responsive element
Glyma2G075800	GmbZIP58	Box 4	ATTAAT	Light responsive element
Glyma2G075800	GmbZIP58	Box 4	ATTAAT	Light responsive element
Glyma2G075800	GmbZIP58	GA-motif	ATAGATAA	Light responsive element
Glyma2G075800	GmbZIP58	ARE	AAACCA	Anaerobic or anoxic induction regulating element
Glyma2G075800	GmbZIP58	ARE	AAACCA	Anaerobic or anoxic induction regulating element
Glyma2G075800	GmbZIP58	TGA-element	AACGAC	Auxin-responsive element
Glyma2G075800	GmbZIP58	TC-rich repeats	ATTCTCTAAC	Defense and stress responsive element
Glyma2G075800	GmbZIP58	TC-rich repeats	GTTTTCTTAC	Defense and stress responsive element
Glyma2G075800	GmbZIP58	GCN4_motif	TGAGTCA	Endosperm expression regulatory element
Glyma2G075800	GmbZIP58	LTR	CCGAAA	Low-temperature responsive element
Glyma2G075800	GmbZIP58	LTR	CCGAAA	Low-temperature responsive element
Glyma2G075800	GmbZIP58	CGTCA-motif	CGTCA	MeJA-responsive element
Glyma2G075800	GmbZIP58	CGTCA-motif	CGTCA	MeJA-responsive element
Glyma2G075800	GmbZIP58	TGACG-motif	TGACG	MeJA-responsive element
Glyma2G075800	GmbZIP58	TGACG-motif	TGACG	MeJA-responsive element
Glyma2G075800	GmbZIP58	G-box	CACGAC	Light responsive element
Glyma2G075800	GmbZIP58	G-box	CACGAC	Light responsive element
Glyma2G075800	GmbZIP58	GT1-motif	GGTTAA	Light responsive element
Glyma2G075800	GmbZIP58	GT1-motif	GGTTAA	Light responsive element
Glyma2G075800	GmbZIP58	GT1-motif	GGTTAAT	Light responsive element
Glyma2G075800	GmbZIP58	I-box	TAGATAACC	Light responsive element
Glyma2G075800	GmbZIP58	TCCC-motif	TCTCCCT	Light responsive element
Glyma2G075800	GmbZIP58	TCT-motif	TCTTAC	Light responsive element
Glyma2G088700	GmbZIP59	Box 4	ATTAAT	Light responsive element
Glyma2G088700	GmbZIP59	Box 4	ATTAAT	Light responsive element
Glyma2G088700	GmbZIP59	GATA-motif	AAGGATAAGG	Light responsive element
Glyma2G088700	GmbZIP59	GATA-motif	GATAGGG	Light responsive element
Glyma2G088700	GmbZIP59	ARE	AAACCA	Anaerobic or anoxic induction regulating element
Glyma2G088700	GmbZIP59	ARE	AAACCA	Anaerobic or anoxic induction regulating element
Glyma2G088700	GmbZIP59	TGA-element	AACGAC	Auxin-responsive element
Glyma2G088700	GmbZIP59	TC-rich repeats	GTTTTCTTAC	Defense and stress responsive element
Glyma2G088700	GmbZIP59	TC-rich repeats	GTTTTCTTAC	Defense and stress responsive element
Glyma2G088700	GmbZIP59	TC-rich repeats	GTTTTCTTAC	Defense and stress responsive element
Glyma2G088700	GmbZIP59	P-box	CCTTTTG	Gibberellin-responsive element
Glyma2G088700	GmbZIP59	GARE-motif	TCTGTTG	Gibberellin-responsive element
Glyma2G088700	GmbZIP59	TCA-element	CCATCTTTTT	Salicylic acid responsive element
Glyma2G088700	GmbZIP59	TCA-element	TCAGAAGAGG	Salicylic acid responsive element
Glyma2G088700	GmbZIP59	G-box	TAACACGTAG	Light responsive element
Glyma2G088700	GmbZIP59	TCT-motif	TCTTAC	Light responsive element
Glyma2G097100	GmbZIP60	ATCT-motif	AATCTAATCC	Light responsive element
Glyma2G097100	GmbZIP60	Box 4	ATTAAT	Light responsive element
Glyma2G097100	GmbZIP60	Box 4	ATTAAT	Light responsive element
Glyma2G097100	GmbZIP60	Box 4	ATTAAT	Light responsive element
Glyma2G097100	GmbZIP60	Box 4	ATTAAT	Light responsive element
Glyma2G097100	GmbZIP60	Box 4	ATTAAT	Light responsive element
Glyma2G097100	GmbZIP60	Box 4	ATTAAT	Light responsive element
Glyma2G097100	GmbZIP60	Box 4	ATTAAT	Light responsive element
Glyma2G097100	GmbZIP60	GATA-motif	AAGGATAAGG	Light responsive element
Glyma2G097100	GmbZIP60	ABRE	ACGTG	Abscisic acid responsive element
Glyma2G097100	GmbZIP60	TGA-element	AACGAC	Auxin-responsive element
Glyma2G097100	GmbZIP60	TC-rich repeats	ATTCTCTAAC	Defense and stress responsive element
Glyma2G097100	GmbZIP60	CGTCA-motif	CGTCA	MeJA-responsive element
Glyma2G097100	GmbZIP60	CGTCA-motif	CGTCA	MeJA-responsive element
Glyma2G097100	GmbZIP60	CGTCA-motif	CGTCA	MeJA-responsive element
Glyma2G097100	GmbZIP60	TGACG-motif	TGACG	MeJA-responsive element
Glyma2G097100	GmbZIP60	TGACG-motif	TGACG	MeJA-responsive element
Glyma2G097100	GmbZIP60	TGACG-motif	TGACG	MeJA-responsive element
Glyma2G097100	GmbZIP60	TCA-element	CCATCTTTTT	Salicylic acid responsive element
Glyma2G097100	GmbZIP60	G-box	CACGTC	Light responsive element
Glyma2G097100	GmbZIP60	GT1-motif	GGTTAA	Light responsive element
Glyma2G097100	GmbZIP60	GT1-motif	GGTTAA	Light responsive element
Glyma2G097100	GmbZIP60	GT1-motif	GGTTAA	Light responsive element
Glyma2G097100	GmbZIP60	MRE	AACCTAA	Light responsive element
Glyma2G097100	GmbZIP60	Sp1	GGGCGG	Light responsive element
Glyma2G097100	GmbZIP60	TCT-motif	TCTTAC	Light responsive element
Glyma2G121000	GmbZIP61	3-AF1 binding site	TAAGAGAGGAA	Light responsive element
Glyma2G121000	GmbZIP61	ATCT-motif	AATCTAATCC	Light responsive element
Glyma2G121000	GmbZIP61	Box 4	ATTAAT	Light responsive element
Glyma2G121000	GmbZIP61	Box 4	ATTAAT	Light responsive element
Glyma2G121000	GmbZIP61	Box 4	ATTAAT	Light responsive element
Glyma2G121000	GmbZIP61	ABRE	ACGTG	Abscisic acid responsive element
Glyma2G121000	GmbZIP61	ABRE	CACGTG	Abscisic acid responsive element
Glyma2G121000	GmbZIP61	ARE	AAACCA	Anaerobic or anoxic induction regulating element
Glyma2G121000	GmbZIP61	ARE	AAACCA	Anaerobic or anoxic induction regulating element
Glyma2G121000	GmbZIP61	ARE	AAACCA	Anaerobic or anoxic induction regulating element
Glyma2G121000	GmbZIP61	ARE	AAACCA	Anaerobic or anoxic induction regulating element
Glyma2G121000	GmbZIP61	ARE	AAACCA	Anaerobic or anoxic induction regulating element
Glyma2G121000	GmbZIP61	MBS	CAACTG	Drought induction
Glyma2G121000	GmbZIP61	GCN4_motif	TGAGTCA	Endosperm expression regulatory element
Glyma2G121000	GmbZIP61	G-Box	CACGTG	Light responsive element
Glyma2G121000	GmbZIP61	G-box	CACGTG	Light responsive element
Glyma2G121000	GmbZIP61	TCA-element	CCATCTTTTT	Salicylic acid responsive element
Glyma2G121000	GmbZIP61	TCT-motif	TCTTAC	Light responsive element
Glyma2G184400	GmbZIP62	AE-box	AGAAACAA	Light responsive element
Glyma2G184400	GmbZIP62	AT1-motif	AATTATTTTTTATT	Light responsive element
Glyma2G184400	GmbZIP62	Box 4	ATTAAT	Light responsive element
Glyma2G184400	GmbZIP62	Box 4	ATTAAT	Light responsive element
Glyma2G184400	GmbZIP62	Box 4	ATTAAT	Light responsive element
Glyma2G184400	GmbZIP62	G-box	TACGTG	Light responsive element
Glyma2G184400	GmbZIP62	ABRE	ACGTG	Abscisic acid responsive element
Glyma2G184400	GmbZIP62	ARE	AAACCA	Anaerobic or anoxic induction regulating element
Glyma2G184400	GmbZIP62	ARE	AAACCA	Anaerobic or anoxic induction regulating element
Glyma2G184400	GmbZIP62	ARE	AAACCA	Anaerobic or anoxic induction regulating element
Glyma2G184400	GmbZIP62	ARE	AAACCA	Anaerobic or anoxic induction regulating element
Glyma2G184400	GmbZIP62	GCN4_motif	TGAGTCA	Endosperm expression regulatory element
Glyma2G184400	GmbZIP62	P-box	CCTTTTG	Gibberellin-responsive element
Glyma2G184400	GmbZIP62	TATC-box	TATCCCA	Gibberellin-responsive element
Glyma2G184400	GmbZIP62	GARE-motif	TCTGTTG	Gibberellin-responsive element
Glyma2G184400	GmbZIP62	CGTCA-motif	CGTCA	MeJA-responsive element
Glyma2G184400	GmbZIP62	TGACG-motif	TGACG	MeJA-responsive element
Glyma2G184400	GmbZIP62	TCA-element	CCATCTTTTT	Salicylic acid responsive element
Glyma2G184400	GmbZIP62	GT1-motif	GGTTAA	Light responsive element
Glyma2G184400	GmbZIP62	GT1-motif	GGTTAA	Light responsive element
Glyma2G184400	GmbZIP62	TCT-motif	TCTTAC	Light responsive element
Glyma2G208400	GmbZIP63	Box 4	ATTAAT	Light responsive element
Glyma2G208400	GmbZIP63	Box 4	ATTAAT	Light responsive element
Glyma2G208400	GmbZIP63	Box 4	ATTAAT	Light responsive element
Glyma2G208400	GmbZIP63	Box 4	ATTAAT	Light responsive element
Glyma2G208400	GmbZIP63	Box 4	ATTAAT	Light responsive element
Glyma2G208400	GmbZIP63	Box 4	ATTAAT	Light responsive element
Glyma2G208400	GmbZIP63	GATA-motif	AAGATAAGATT	Light responsive element
Glyma2G208400	GmbZIP63	G-box	ACACGTG(G/t)CACC	Light responsive element
Glyma2G208400	GmbZIP63	G-box	CACGAC	Light responsive element
Glyma2G208400	GmbZIP63	G-box	CACGTC	Light responsive element
Glyma2G208400	GmbZIP63	G-box	CACGTC	Light responsive element
Glyma2G208400	GmbZIP63	G-Box	CACGTG	Light responsive element
Glyma2G208400	GmbZIP63	G-box	CACGTG	Light responsive element
Glyma2G208400	GmbZIP63	G-Box	CACGTT	Light responsive element
Glyma2G208400	GmbZIP63	ABRE	ACGTG	Abscisic acid responsive element
Glyma2G208400	GmbZIP63	ABRE	ACGTG	Abscisic acid responsive element
Glyma2G208400	GmbZIP63	ABRE	ACGTG	Abscisic acid responsive element
Glyma2G208400	GmbZIP63	ABRE	ACGTG	Abscisic acid responsive element
Glyma2G208400	GmbZIP63	ABRE	CACGTG	Abscisic acid responsive element
Glyma2G208400	GmbZIP63	ABRE	GCAACGTGTC	Abscisic acid responsive element
Glyma2G208400	GmbZIP63	ARE	AAACCA	Anaerobic or anoxic induction regulating element
Glyma2G208400	GmbZIP63	P-box	CCTTTTG	Gibberellin-responsive element
Glyma2G208400	GmbZIP63	CGTCA-motif	CGTCA	MeJA-responsive element
Glyma2G208400	GmbZIP63	TGACG-motif	TGACG	MeJA-responsive element
Glyma2G208400	GmbZIP63	TCA-element	CCATCTTTTT	Salicylic acid responsive element
Glyma2G208400	GmbZIP63	TCA-element	TCAGAAGAGG	Salicylic acid responsive element
Glyma2G208400	GmbZIP63	GT1-motif	GGTTAA	Light responsive element
Glyma2G208400	GmbZIP63	GT1-motif	GGTTAA	Light responsive element
Glyma2G208400	GmbZIP63	GT1-motif	GGTTAAT	Light responsive element
Glyma2G227700	GmbZIP64	ATCT-motif	AATCTAATCC	Light responsive element
Glyma2G227700	GmbZIP64	Box 4	ATTAAT	Light responsive element
Glyma2G227700	GmbZIP64	Box 4	ATTAAT	Light responsive element
Glyma2G227700	GmbZIP64	Box 4	ATTAAT	Light responsive element
Glyma2G227700	GmbZIP64	Box 4	ATTAAT	Light responsive element
Glyma2G227700	GmbZIP64	Box 4	ATTAAT	Light responsive element
Glyma2G227700	GmbZIP64	Box 4	ATTAAT	Light responsive element
Glyma2G227700	GmbZIP64	Box II	TGGTAATAA	Light responsive element
Glyma2G227700	GmbZIP64	GA-motif	ATAGATAA	Light responsive element
Glyma2G227700	GmbZIP64	GATA-motif	GATAGGA	Light responsive element
Glyma2G227700	GmbZIP64	G-box	CACGTG	Light responsive element
Glyma2G227700	GmbZIP64	G-Box	CACGTG	Light responsive element
Glyma2G227700	GmbZIP64	G-box	TACGTG	Light responsive element
Glyma2G227700	GmbZIP64	G-Box	TCCACATGGCA	Light responsive element
Glyma2G227700	GmbZIP64	ABRE	ACGTG	Abscisic acid responsive element
Glyma2G227700	GmbZIP64	ABRE	ACGTG	Abscisic acid responsive element
Glyma2G227700	GmbZIP64	ABRE	CACGTG	Abscisic acid responsive element
Glyma2G227700	GmbZIP64	ARE	AAACCA	Anaerobic or anoxic induction regulating element
Glyma2G227700	GmbZIP64	ARE	AAACCA	Anaerobic or anoxic induction regulating element
Glyma2G227700	GmbZIP64	ARE	AAACCA	Anaerobic or anoxic induction regulating element
Glyma2G227700	GmbZIP64	ARE	AAACCA	Anaerobic or anoxic induction regulating element
Glyma2G227700	GmbZIP64	GC-motif	CCCCCG	Anaerobic or anoxic induction regulating element
Glyma2G227700	GmbZIP64	TC-rich repeats	GTTTTCTTAC	Defense and stress responsive element
Glyma2G227700	GmbZIP64	MBS	CAACTG	Drought induction
Glyma2G227700	GmbZIP64	TATC-box	TATCCCA	Gibberellin-responsive element
Glyma2G227700	GmbZIP64	LTR	CCGAAA	Low-temperature responsive element
Glyma2G227700	GmbZIP64	TCA-element	CCATCTTTTT	Salicylic acid responsive element
Glyma2G227700	GmbZIP64	GT1-motif	GGTTAA	Light responsive element
Glyma2G227700	GmbZIP64	MRE	AACCTAA	Light responsive element
Glyma2G227700	GmbZIP64	TCCC-motif	TCTCCCT	Light responsive element
Glyma2G227700	GmbZIP64	TCCC-motif	TCTCCCT	Light responsive element
Glyma2G227700	GmbZIP64	TCCC-motif	TCTCCCT	Light responsive element
Glyma2G227700	GmbZIP64	TCCC-motif	TCTCCCT	Light responsive element
Glyma2G227700	GmbZIP64	TCT-motif	TCTTAC	Light responsive element
Glyma3G050700	GmbZIP65	Box 4	ATTAAT	Light responsive element
Glyma3G050700	GmbZIP65	Box 4	ATTAAT	Light responsive element
Glyma3G050700	GmbZIP65	Box 4	ATTAAT	Light responsive element
Glyma3G050700	GmbZIP65	GATA-motif	AAGGATAAGG	Light responsive element
Glyma3G050700	GmbZIP65	ARE	AAACCA	Anaerobic or anoxic induction regulating element
Glyma3G050700	GmbZIP65	ARE	AAACCA	Anaerobic or anoxic induction regulating element
Glyma3G050700	GmbZIP65	ARE	AAACCA	Anaerobic or anoxic induction regulating element
Glyma3G050700	GmbZIP65	TGA-box	TGACGTAA	Auxin-responsive element
Glyma3G050700	GmbZIP65	TC-rich repeats	GTTTTCTTAC	Defense and stress responsive element
Glyma3G050700	GmbZIP65	TC-rich repeats	GTTTTCTTAC	Defense and stress responsive element
Glyma3G050700	GmbZIP65	MBS	CAACTG	Drought induction
Glyma3G050700	GmbZIP65	GCN4_motif	TGAGTCA	Endosperm expression regulatory element
Glyma3G050700	GmbZIP65	P-box	CCTTTTG	Gibberellin-responsive element
Glyma3G050700	GmbZIP65	GARE-motif	TCTGTTG	Gibberellin-responsive element
Glyma3G050700	GmbZIP65	CGTCA-motif	CGTCA	MeJA-responsive element
Glyma3G050700	GmbZIP65	TGACG-motif	TGACG	MeJA-responsive element
Glyma3G050700	GmbZIP65	CAT-box	GCCACT	Meristem expression regulatory element
Glyma3G050700	GmbZIP65	GT1-motif	GGTTAA	Light responsive element
Glyma3G050700	GmbZIP65	GT1-motif	GGTTAA	Light responsive element
Glyma3G050700	GmbZIP65	GT1-motif	GGTTAA	Light responsive element
Glyma3G050700	GmbZIP65	GT1-motif	GGTTAAT	Light responsive element
Glyma3G050700	GmbZIP65	TCT-motif	TCTTAC	Light responsive element
Glyma3G050700	GmbZIP65	TCT-motif	TCTTAC	Light responsive element
Glyma3G075000	GmbZIP66	AE-box	AGAAACTT	Light responsive element
Glyma3G075000	GmbZIP66	AT1-motif	AATTATTTTTTATT	Light responsive element
Glyma3G075000	GmbZIP66	Box 4	ATTAAT	Light responsive element
Glyma3G075000	GmbZIP66	Box 4	ATTAAT	Light responsive element
Glyma3G075000	GmbZIP66	Box 4	ATTAAT	Light responsive element
Glyma3G075000	GmbZIP66	Box 4	ATTAAT	Light responsive element
Glyma3G075000	GmbZIP66	Box 4	ATTAAT	Light responsive element
Glyma3G075000	GmbZIP66	Box 4	ATTAAT	Light responsive element
Glyma3G075000	GmbZIP66	Box 4	ATTAAT	Light responsive element
Glyma3G075000	GmbZIP66	Box 4	ATTAAT	Light responsive element
Glyma3G075000	GmbZIP66	G-Box	CACGTT	Light responsive element
Glyma3G075000	GmbZIP66	ABRE	ACGTG	Abscisic acid responsive element
Glyma3G075000	GmbZIP66	ARE	AAACCA	Anaerobic or anoxic induction regulating element
Glyma3G075000	GmbZIP66	ARE	AAACCA	Anaerobic or anoxic induction regulating element
Glyma3G075000	GmbZIP66	ARE	AAACCA	Anaerobic or anoxic induction regulating element
Glyma3G075000	GmbZIP66	MBS	CAACTG	Drought induction
Glyma3G075000	GmbZIP66	P-box	CCTTTTG	Gibberellin-responsive element
Glyma3G075000	GmbZIP66	TATC-box	TATCCCA	Gibberellin-responsive element
Glyma3G075000	GmbZIP66	CGTCA-motif	CGTCA	MeJA-responsive element
Glyma3G075000	GmbZIP66	TGACG-motif	TGACG	MeJA-responsive element
Glyma3G075000	GmbZIP66	CAT-box	GCCACT	Meristem expression regulatory element
Glyma3G075000	GmbZIP66	TCA-element	CCATCTTTTT	Salicylic acid responsive element
Glyma3G075000	GmbZIP66	TCA-element	CCATCTTTTT	Salicylic acid responsive element
Glyma3G075000	GmbZIP66	GT1-motif	GGTTAA	Light responsive element
Glyma3G085100	GmbZIP67	Box 4	ATTAAT	Light responsive element
Glyma3G085100	GmbZIP67	Box 4	ATTAAT	Light responsive element
Glyma3G085100	GmbZIP67	Box 4	ATTAAT	Light responsive element
Glyma3G085100	GmbZIP67	Box 4	ATTAAT	Light responsive element
Glyma3G085100	GmbZIP67	Box 4	ATTAAT	Light responsive element
Glyma3G085100	GmbZIP67	chs-CMA1a	TTACTTAA	Light responsive element
Glyma3G085100	GmbZIP67	GA-motif	ATAGATAA	Light responsive element
Glyma3G085100	GmbZIP67	GATA-motif	GATAGGG	Light responsive element
Glyma3G085100	GmbZIP67	G-Box	CACGTT	Light responsive element
Glyma3G085100	GmbZIP67	G-box	TACGTG	Light responsive element
Glyma3G085100	GmbZIP67	ABRE	ACGTG	Abscisic acid responsive element
Glyma3G085100	GmbZIP67	ABRE	ACGTG	Abscisic acid responsive element
Glyma3G085100	GmbZIP67	ARE	AAACCA	Anaerobic or anoxic induction regulating element
Glyma3G085100	GmbZIP67	TGA-element	AACGAC	Auxin-responsive element
Glyma3G085100	GmbZIP67	TGA-element	AACGAC	Auxin-responsive element
Glyma3G085100	GmbZIP67	TGA-element	AACGAC	Auxin-responsive element
Glyma3G085100	GmbZIP67	MBS	CAACTG	Drought induction
Glyma3G085100	GmbZIP67	P-box	CCTTTTG	Gibberellin-responsive element
Glyma3G085100	GmbZIP67	P-box	CCTTTTG	Gibberellin-responsive element
Glyma3G085100	GmbZIP67	CGTCA-motif	CGTCA	MeJA-responsive element
Glyma3G085100	GmbZIP67	TGACG-motif	TGACG	MeJA-responsive element
Glyma3G085100	GmbZIP67	CAT-box	GCCACT	Meristem expression regulatory element
Glyma3G085100	GmbZIP67	I-box	atGATAAGGTC	Light responsive element
Glyma3G085100	GmbZIP67	I-box	GTATAAGGCC	Light responsive element
Glyma3G085100	GmbZIP67	MRE	AACCTAA	Light responsive element
Glyma3G153200	GmbZIP68	AE-box	AGAAACTT	Light responsive element
Glyma3G153200	GmbZIP68	ATCT-motif	AATCTAATCC	Light responsive element
Glyma3G153200	GmbZIP68	Box 4	ATTAAT	Light responsive element
Glyma3G153200	GmbZIP68	Box 4	ATTAAT	Light responsive element
Glyma3G153200	GmbZIP68	Box 4	ATTAAT	Light responsive element
Glyma3G153200	GmbZIP68	Box 4	ATTAAT	Light responsive element
Glyma3G153200	GmbZIP68	TCA-element	CCATCTTTTT	Salicylic acid responsive element
Glyma3G153200	GmbZIP68	GT1-motif	GGTTAA	Light responsive element
Glyma3G260300	GmbZIP69	G-box	CACGAC	Light responsive element
Glyma3G260300	GmbZIP69	G-box	TACGTG	Light responsive element
Glyma3G260300	GmbZIP69	ABRE	ACGTG	Abscisic acid responsive element
Glyma3G260300	GmbZIP69	ARE	AAACCA	Anaerobic or anoxic induction regulating element
Glyma3G260300	GmbZIP69	ARE	AAACCA	Anaerobic or anoxic induction regulating element
Glyma3G260300	GmbZIP69	ARE	AAACCA	Anaerobic or anoxic induction regulating element
Glyma3G260300	GmbZIP69	TGA-element	AACGAC	Auxin-responsive element
Glyma3G260300	GmbZIP69	TGA-element	AACGAC	Auxin-responsive element
Glyma3G260300	GmbZIP69	TC-rich repeats	ATTCTCTAAC	Defense and stress responsive element
Glyma3G260300	GmbZIP69	MBS	CAACTG	Drought induction
Glyma3G260300	GmbZIP69	P-box	CCTTTTG	Gibberellin-responsive element
Glyma3G260300	GmbZIP69	TATC-box	TATCCCA	Gibberellin-responsive element
Glyma3G260300	GmbZIP69	CGTCA-motif	CGTCA	MeJA-responsive element
Glyma3G260300	GmbZIP69	CGTCA-motif	CGTCA	MeJA-responsive element
Glyma3G260300	GmbZIP69	TGACG-motif	TGACG	MeJA-responsive element
Glyma3G260300	GmbZIP69	TGACG-motif	TGACG	MeJA-responsive element
Glyma3G260300	GmbZIP69	CAT-box	GCCACT	Meristem expression regulatory element
Glyma3G260300	GmbZIP69	TCA-element	CCATCTTTTT	Salicylic acid responsive element
Glyma3G260300	GmbZIP69	GT1-motif	GGTTAA	Light responsive element
Glyma3G260300	GmbZIP69	GT1-motif	GGTTAA	Light responsive element
Glyma3G260300	GmbZIP69	GT1-motif	GGTTAA	Light responsive element
Glyma3G260300	GmbZIP69	MRE	AACCTAA	Light responsive element
Glyma3G272500	GmbZIP70	ACE	CTAACGTATT	Light responsive element
Glyma3G272500	GmbZIP70	ATCT-motif	AATCTAATCC	Light responsive element
Glyma3G272500	GmbZIP70	Box 4	ATTAAT	Light responsive element
Glyma3G272500	GmbZIP70	Box 4	ATTAAT	Light responsive element
Glyma3G272500	GmbZIP70	Box 4	ATTAAT	Light responsive element
Glyma3G272500	GmbZIP70	Box 4	ATTAAT	Light responsive element
Glyma3G272500	GmbZIP70	Box 4	ATTAAT	Light responsive element
Glyma3G272500	GmbZIP70	Box II	TGGTAATAA	Light responsive element
Glyma3G272500	GmbZIP70	Gap-box	CAAATGAA(A/G)A	Light responsive element
Glyma3G272500	GmbZIP70	GATA-motif	AAGATAAGATT	Light responsive element
Glyma3G272500	GmbZIP70	GATA-motif	GATAGGA	Light responsive element
Glyma3G272500	GmbZIP70	G-Box	CACGTG	Light responsive element
Glyma3G272500	GmbZIP70	G-box	CACGTG	Light responsive element
Glyma3G272500	GmbZIP70	G-box	TAACACGTAG	Light responsive element
Glyma3G272500	GmbZIP70	G-box	TACGTG	Light responsive element
Glyma3G272500	GmbZIP70	G-box	TACGTG	Light responsive element
Glyma3G272500	GmbZIP70	G-Box	TCCACATGGCA	Light responsive element
Glyma3G272500	GmbZIP70	ABRE	ACGTG	Abscisic acid responsive element
Glyma3G272500	GmbZIP70	ABRE	ACGTG	Abscisic acid responsive element
Glyma3G272500	GmbZIP70	ABRE	ACGTG	Abscisic acid responsive element
Glyma3G272500	GmbZIP70	ABRE	CACGTG	Abscisic acid responsive element
Glyma3G272500	GmbZIP70	ARE	AAACCA	Anaerobic or anoxic induction regulating element
Glyma3G272500	GmbZIP70	ARE	AAACCA	Anaerobic or anoxic induction regulating element
Glyma3G272500	GmbZIP70	TC-rich repeats	GTTTTCTTAC	Defense and stress responsive element
Glyma3G272500	GmbZIP70	TATC-box	TATCCCA	Gibberellin-responsive element
Glyma3G272500	GmbZIP70	TATC-box	TATCCCA	Gibberellin-responsive element
Glyma3G272500	GmbZIP70	GARE-motif	TCTGTTG	Gibberellin-responsive element
Glyma3G272500	GmbZIP70	LTR	CCGAAA	Low-temperature responsive element
Glyma3G272500	GmbZIP70	GT1-motif	GGTTAA	Light responsive element
Glyma3G272500	GmbZIP70	GT1-motif	GGTTAA	Light responsive element
Glyma3G272500	GmbZIP70	MRE	AACCTAA	Light responsive element
Glyma3G272500	GmbZIP70	TCT-motif	TCTTAC	Light responsive element
Glyma3G272500	GmbZIP70	TCT-motif	TCTTAC	Light responsive element
Glyma3G292800	GmbZIP71	Box 4	ATTAAT	Light responsive element
Glyma3G292800	GmbZIP71	Box 4	ATTAAT	Light responsive element
Glyma3G292800	GmbZIP71	Box 4	ATTAAT	Light responsive element
Glyma3G292800	GmbZIP71	Box 4	ATTAAT	Light responsive element
Glyma3G292800	GmbZIP71	GATA-motif	AAGATAAGATT	Light responsive element
Glyma3G292800	GmbZIP71	G-box	ACACGTG(G/t)CACC	Light responsive element
Glyma3G292800	GmbZIP71	G-box	CACGAC	Light responsive element
Glyma3G292800	GmbZIP71	G-box	CACGAC	Light responsive element
Glyma3G292800	GmbZIP71	G-box	CACGTC	Light responsive element
Glyma3G292800	GmbZIP71	G-box	CACGTG	Light responsive element
Glyma3G292800	GmbZIP71	G-Box	CACGTG	Light responsive element
Glyma3G292800	GmbZIP71	G-Box	CACGTT	Light responsive element
Glyma3G292800	GmbZIP71	G-box	CCACGTAA	Light responsive element
Glyma3G292800	GmbZIP71	G-box	TACGTG	Light responsive element
Glyma3G292800	GmbZIP71	ABRE	ACGTG	Abscisic acid responsive element
Glyma3G292800	GmbZIP71	ABRE	ACGTG	Abscisic acid responsive element
Glyma3G292800	GmbZIP71	ABRE	ACGTG	Abscisic acid responsive element
Glyma3G292800	GmbZIP71	ABRE	ACGTG	Abscisic acid responsive element
Glyma3G292800	GmbZIP71	ABRE	CACGTG	Abscisic acid responsive element
Glyma3G292800	GmbZIP71	ABRE	GCAACGTGTC	Abscisic acid responsive element
Glyma3G292800	GmbZIP71	ARE	AAACCA	Anaerobic or anoxic induction regulating element
Glyma3G292800	GmbZIP71	ARE	AAACCA	Anaerobic or anoxic induction regulating element
Glyma3G292800	GmbZIP71	TC-rich repeats	GTTTTCTTAC	Defense and stress responsive element
Glyma3G292800	GmbZIP71	TC-rich repeats	GTTTTCTTAC	Defense and stress responsive element
Glyma3G292800	GmbZIP71	P-box	CCTTTTG	Gibberellin-responsive element
Glyma3G292800	GmbZIP71	LTR	CCGAAA	Low-temperature responsive element
Glyma3G292800	GmbZIP71	TCA-element	CCATCTTTTT	Salicylic acid responsive element
Glyma3G292800	GmbZIP71	TCA-element	TCAGAAGAGG	Salicylic acid responsive element
Glyma3G292800	GmbZIP71	GT1-motif	GGTTAA	Light responsive element
Glyma3G292800	GmbZIP71	GT1-motif	GGTTAA	Light responsive element
Glyma3G292800	GmbZIP71	GT1-motif	GGTTAAT	Light responsive element
Glyma3G292800	GmbZIP71	TCT-motif	TCTTAC	Light responsive element
Glyma3G292800	GmbZIP71	TCT-motif	TCTTAC	Light responsive element
Glyma3G316900	GmbZIP72	Box 4	ATTAAT	Light responsive element
Glyma3G316900	GmbZIP72	Box 4	ATTAAT	Light responsive element
Glyma3G316900	GmbZIP72	G-Box	CACGTT	Light responsive element
Glyma3G316900	GmbZIP72	ABRE	ACGTG	Abscisic acid responsive element
Glyma3G316900	GmbZIP72	ARE	AAACCA	Anaerobic or anoxic induction regulating element
Glyma3G316900	GmbZIP72	ARE	AAACCA	Anaerobic or anoxic induction regulating element
Glyma3G316900	GmbZIP72	ARE	AAACCA	Anaerobic or anoxic induction regulating element
Glyma3G316900	GmbZIP72	AuxRR-core	GGTCCAT	Auxin-responsive element
Glyma3G316900	GmbZIP72	TC-rich repeats	GTTTTCTTAC	Defense and stress responsive element
Glyma3G316900	GmbZIP72	TC-rich repeats	GTTTTCTTAC	Defense and stress responsive element
Glyma3G316900	GmbZIP72	P-box	CCTTTTG	Gibberellin-responsive element
Glyma3G316900	GmbZIP72	P-box	CCTTTTG	Gibberellin-responsive element
Glyma3G316900	GmbZIP72	P-box	CCTTTTG	Gibberellin-responsive element
Glyma3G316900	GmbZIP72	GARE-motif	TCTGTTG	Gibberellin-responsive element
Glyma3G316900	GmbZIP72	TCA-element	CCATCTTTTT	Salicylic acid responsive element
Glyma3G316900	GmbZIP72	GT1-motif	GGTTAA	Light responsive element
Glyma3G316900	GmbZIP72	TCT-motif	TCTTAC	Light responsive element
Glyma3G317000	GmbZIP73	ACE	CTAACGTATT	Light responsive element
Glyma3G317000	GmbZIP73	AE-box	AGAAACAA	Light responsive element
Glyma3G317000	GmbZIP73	Box 4	ATTAAT	Light responsive element
Glyma3G317000	GmbZIP73	Box 4	ATTAAT	Light responsive element
Glyma3G317000	GmbZIP73	Box 4	ATTAAT	Light responsive element
Glyma3G317000	GmbZIP73	GA-motif	ATAGATAA	Light responsive element
Glyma3G317000	GmbZIP73	GA-motif	ATAGATAA	Light responsive element
Glyma3G317000	GmbZIP73	GATA-motif	GATAGGA	Light responsive element
Glyma3G317000	GmbZIP73	G-Box	CACGTT	Light responsive element
Glyma3G317000	GmbZIP73	G-box	TACGTG	Light responsive element
Glyma3G317000	GmbZIP73	ABRE	ACGTG	Abscisic acid responsive element
Glyma3G317000	GmbZIP73	ABRE	ACGTG	Abscisic acid responsive element
Glyma3G317000	GmbZIP73	ARE	AAACCA	Anaerobic or anoxic induction regulating element
Glyma3G317000	GmbZIP73	GC-motif	CCCCCG	Anaerobic or anoxic induction regulating element
Glyma3G317000	GmbZIP73	TC-rich repeats	ATTCTCTAAC	Defense and stress responsive element
Glyma3G317000	GmbZIP73	MBS	CAACTG	Drought induction
Glyma3G317000	GmbZIP73	GARE-motif	TCTGTTG	Gibberellin-responsive element
Glyma3G317000	GmbZIP73	CGTCA-motif	CGTCA	MeJA-responsive element
Glyma3G317000	GmbZIP73	CGTCA-motif	CGTCA	MeJA-responsive element
Glyma3G317000	GmbZIP73	TGACG-motif	TGACG	MeJA-responsive element
Glyma3G317000	GmbZIP73	TGACG-motif	TGACG	MeJA-responsive element
Glyma3G317000	GmbZIP73	TCA-element	CCATCTTTTT	Salicylic acid responsive element
Glyma3G317000	GmbZIP73	TCA-element	CCATCTTTTT	Salicylic acid responsive element
Glyma3G317000	GmbZIP73	TCCC-motif	TCTCCCT	Light responsive element
Glyma3G317000	GmbZIP73	TCCC-motif	TCTCCCT	Light responsive element
Glyma3G317000	GmbZIP73	TCT-motif	TCTTAC	Light responsive element
Glyma3G317000	GmbZIP73	TCT-motif	TCTTAC	Light responsive element
Glyma4G071400	GmbZIP74	3-AF1 binding site	TAAGAGAGGAA	Light responsive element
Glyma4G071400	GmbZIP74	AT1-motif	AATTATTTTTTATT	Light responsive element
Glyma4G071400	GmbZIP74	AT1-motif	AATTATTTTTTATT	Light responsive element
Glyma4G071400	GmbZIP74	Box 4	ATTAAT	Light responsive element
Glyma4G071400	GmbZIP74	Box 4	ATTAAT	Light responsive element
Glyma4G071400	GmbZIP74	Box 4	ATTAAT	Light responsive element
Glyma4G071400	GmbZIP74	Box II	TGGTAATAA	Light responsive element
Glyma4G071400	GmbZIP74	chs-CMA1a	TTACTTAA	Light responsive element
Glyma4G071400	GmbZIP74	chs-CMA1a	TTACTTAA	Light responsive element
Glyma4G071400	GmbZIP74	GA-motif	ATAGATAA	Light responsive element
Glyma4G071400	GmbZIP74	ABRE	AACCCGG	Abscisic acid responsive element
Glyma4G071400	GmbZIP74	ARE	AAACCA	Anaerobic or anoxic induction regulating element
Glyma4G071400	GmbZIP74	TC-rich repeats	ATTCTCTAAC	Defense and stress responsive element
Glyma4G071400	GmbZIP74	TC-rich repeats	ATTCTCTAAC	Defense and stress responsive element
Glyma4G071400	GmbZIP74	TCA-element	CCATCTTTTT	Salicylic acid responsive element
Glyma4G071400	GmbZIP74	TCA-element	CCATCTTTTT	Salicylic acid responsive element
Glyma4G071400	GmbZIP74	TCA-element	CCATCTTTTT	Salicylic acid responsive element
Glyma4G071400	GmbZIP74	TCA-element	CCATCTTTTT	Salicylic acid responsive element
Glyma4G071400	GmbZIP74	GT1-motif	GGTTAA	Light responsive element
Glyma4G071400	GmbZIP74	Sp1	GGGCGG	Light responsive element
Glyma4G167000	GmbZIP75	AE-box	AGAAACTT	Light responsive element
Glyma4G167000	GmbZIP75	AT1-motif	AATTATTTTTTATT	Light responsive element
Glyma4G167000	GmbZIP75	Box 4	ATTAAT	Light responsive element
Glyma4G167000	GmbZIP75	Box 4	ATTAAT	Light responsive element
Glyma4G167000	GmbZIP75	Box 4	ATTAAT	Light responsive element
Glyma4G167000	GmbZIP75	Box 4	ATTAAT	Light responsive element
Glyma4G167000	GmbZIP75	Box 4	ATTAAT	Light responsive element
Glyma4G167000	GmbZIP75	Box 4	ATTAAT	Light responsive element
Glyma4G167000	GmbZIP75	GATA-motif	AAGATAAGATT	Light responsive element
Glyma4G167000	GmbZIP75	GATA-motif	GATAGGG	Light responsive element
Glyma4G167000	GmbZIP75	ARE	AAACCA	Anaerobic or anoxic induction regulating element
Glyma4G167000	GmbZIP75	ARE	AAACCA	Anaerobic or anoxic induction regulating element
Glyma4G167000	GmbZIP75	TGA-element	AACGAC	Auxin-responsive element
Glyma4G167000	GmbZIP75	MBS	CAACTG	Drought induction
Glyma4G167000	GmbZIP75	P-box	CCTTTTG	Gibberellin-responsive element
Glyma4G167000	GmbZIP75	LTR	CCGAAA	Low-temperature responsive element
Glyma4G167000	GmbZIP75	CAT-box	GCCACT	Meristem expression regulatory element
Glyma4G167000	GmbZIP75	I-box	atGATAAGGTC	Light responsive element
Glyma4G167000	GmbZIP75	MRE	AACCTAA	Light responsive element
Glyma4G167000	GmbZIP75	TCT-motif	TCTTAC	Light responsive element
Glyma4G204100	GmbZIP76	AE-box	AGAAACAA	Light responsive element
Glyma4G204100	GmbZIP76	ATCT-motif	AATCTAATCC	Light responsive element
Glyma4G204100	GmbZIP76	ATCT-motif	AATCTAATCC	Light responsive element
Glyma4G204100	GmbZIP76	Box 4	ATTAAT	Light responsive element
Glyma4G204100	GmbZIP76	G-box	TACGTG	Light responsive element
Glyma4G204100	GmbZIP76	GT1-motif	GGTTAAT	Light responsive element
Glyma4G204100	GmbZIP76	ABRE	ACGTG	Abscisic acid responsive element
Glyma4G204100	GmbZIP76	ARE	AAACCA	Anaerobic or anoxic induction regulating element
Glyma4G204100	GmbZIP76	MBS	CAACTG	Drought induction
Glyma4G204100	GmbZIP76	WUN-motif	AAATTTCCT	Wound-responsive element
Glyma4G204100	GmbZIP76	MRE	AACCTAA	Light responsive element
Glyma4G204100	GmbZIP76	MRE	AACCTAA	Light responsive element
Glyma4G204100	GmbZIP76	TCT-motif	TCTTAC	Light responsive element
Glyma5G049000	GmbZIP77	AE-box	AGAAACTT	Light responsive element
Glyma5G049000	GmbZIP77	ATCT-motif	AATCTAATCC	Light responsive element
Glyma5G049000	GmbZIP77	Box 4	ATTAAT	Light responsive element
Glyma5G049000	GmbZIP77	Box 4	ATTAAT	Light responsive element
Glyma5G049000	GmbZIP77	Box 4	ATTAAT	Light responsive element
Glyma5G049000	GmbZIP77	Box 4	ATTAAT	Light responsive element
Glyma5G049000	GmbZIP77	Box 4	ATTAAT	Light responsive element
Glyma5G049000	GmbZIP77	Box 4	ATTAAT	Light responsive element
Glyma5G049000	GmbZIP77	chs-CMA1a	TTACTTAA	Light responsive element
Glyma5G049000	GmbZIP77	GA-motif	ATAGATAA	Light responsive element
Glyma5G049000	GmbZIP77	GATA-motif	AAGGATAAGG	Light responsive element
Glyma5G049000	GmbZIP77	G-box	CACGAC	Light responsive element
Glyma5G049000	GmbZIP77	G-box	CACGAC	Light responsive element
Glyma5G049000	GmbZIP77	G-Box	CACGTG	Light responsive element
Glyma5G049000	GmbZIP77	G-box	CACGTG	Light responsive element
Glyma5G049000	GmbZIP77	G-box	TACGTG	Light responsive element
Glyma5G049000	GmbZIP77	GT1-motif	GGTTAA	Light responsive element
Glyma5G049000	GmbZIP77	GT1-motif	GGTTAAT	Light responsive element
Glyma5G049000	GmbZIP77	ABRE	ACGTG	Abscisic acid responsive element
Glyma5G049000	GmbZIP77	ABRE	ACGTG	Abscisic acid responsive element
Glyma5G049000	GmbZIP77	ABRE	CACGTG	Abscisic acid responsive element
Glyma5G049000	GmbZIP77	ARE	AAACCA	Anaerobic or anoxic induction regulating element
Glyma5G049000	GmbZIP77	AuxRR-core	GGTCCAT	Auxin-responsive element
Glyma5G049000	GmbZIP77	TGA-box	TGACGTAA	Auxin-responsive element
Glyma5G049000	GmbZIP77	TC-rich repeats	ATTCTCTAAC	Defense and stress responsive element
Glyma5G049000	GmbZIP77	P-box	CCTTTTG	Gibberellin-responsive element
Glyma5G049000	GmbZIP77	CGTCA-motif	CGTCA	MeJA-responsive element
Glyma5G049000	GmbZIP77	TGACG-motif	TGACG	MeJA-responsive element
Glyma5G049000	GmbZIP77	TCA-element	CCATCTTTTT	Salicylic acid responsive element
Glyma5G049000	GmbZIP77	WUN-motif	AAATTTCCT	Wound-responsive element
Glyma5G049000	GmbZIP77	TCCC-motif	TCTCCCT	Light responsive element
Glyma5G129700	GmbZIP78	3-AF1 binding site	TAAGAGAGGAA	Light responsive element
Glyma5G129700	GmbZIP78	Box 4	ATTAAT	Light responsive element
Glyma5G129700	GmbZIP78	Box 4	ATTAAT	Light responsive element
Glyma5G129700	GmbZIP78	Box 4	ATTAAT	Light responsive element
Glyma5G129700	GmbZIP78	Box 4	ATTAAT	Light responsive element
Glyma5G129700	GmbZIP78	Box 4	ATTAAT	Light responsive element
Glyma5G129700	GmbZIP78	Box 4	ATTAAT	Light responsive element
Glyma5G129700	GmbZIP78	chs-CMA2a	TCACTTGA	Light responsive element
Glyma5G129700	GmbZIP78	ABRE	CGTACGTGCA	Abscisic acid responsive element
Glyma5G129700	GmbZIP78	TGA-element	AACGAC	Auxin-responsive element
Glyma5G129700	GmbZIP78	GARE-motif	TCTGTTG	Gibberellin-responsive element
Glyma5G129700	GmbZIP78	TCA-element	CCATCTTTTT	Salicylic acid responsive element
Glyma5G129700	GmbZIP78	TCA-element	CCATCTTTTT	Salicylic acid responsive element
Glyma5G129700	GmbZIP78	TCT-motif	TCTTAC	Light responsive element
Glyma5G222400	GmbZIP79	AE-box	AGAAACAA	Light responsive element
Glyma5G222400	GmbZIP79	ATC-motif	AGTAATCT	Light responsive element
Glyma5G222400	GmbZIP79	Box 4	ATTAAT	Light responsive element
Glyma5G222400	GmbZIP79	Box 4	ATTAAT	Light responsive element
Glyma5G222400	GmbZIP79	Gap-box	CAAATGAA(A/G)A	Light responsive element
Glyma5G222400	GmbZIP79	G-box	CACGTC	Light responsive element
Glyma5G222400	GmbZIP79	G-box	CACGTC	Light responsive element
Glyma5G222400	GmbZIP79	GT1-motif	GGTTAA	Light responsive element
Glyma5G222400	GmbZIP79	ABRE	ACGTG	Abscisic acid responsive element
Glyma5G222400	GmbZIP79	ABRE	ACGTG	Abscisic acid responsive element
Glyma5G222400	GmbZIP79	ARE	AAACCA	Anaerobic or anoxic induction regulating element
Glyma5G222400	GmbZIP79	ARE	AAACCA	Anaerobic or anoxic induction regulating element
Glyma5G222400	GmbZIP79	ARE	AAACCA	Anaerobic or anoxic induction regulating element
Glyma5G222400	GmbZIP79	TGA-element	AACGAC	Auxin-responsive element
Glyma5G222400	GmbZIP79	GCN4_motif	TGAGTCA	Endosperm expression regulatory element
Glyma5G222400	GmbZIP79	P-box	CCTTTTG	Gibberellin-responsive element
Glyma5G222400	GmbZIP79	P-box	CCTTTTG	Gibberellin-responsive element
Glyma5G222400	GmbZIP79	LAMP-element	CTTTATCA	Light responsive element
Glyma5G222400	GmbZIP79	CGTCA-motif	CGTCA	MeJA-responsive element
Glyma5G222400	GmbZIP79	CGTCA-motif	CGTCA	MeJA-responsive element
Glyma5G222400	GmbZIP79	CGTCA-motif	CGTCA	MeJA-responsive element
Glyma5G222400	GmbZIP79	TGACG-motif	TGACG	MeJA-responsive element
Glyma5G222400	GmbZIP79	TGACG-motif	TGACG	MeJA-responsive element
Glyma5G222400	GmbZIP79	TGACG-motif	TGACG	MeJA-responsive element
Glyma5G222400	GmbZIP79	MRE	AACCTAA	Light responsive element
Glyma5G222400	GmbZIP79	TCCC-motif	TCTCCCT	Light responsive element
Glyma5G222400	GmbZIP79	TCT-motif	TCTTAC	Light responsive element
Glyma6G092700	GmbZIP80	AE-box	AGAAACAA	Light responsive element
Glyma6G092700	GmbZIP80	ATCT-motif	AATCTAATCC	Light responsive element
Glyma6G092700	GmbZIP80	Box 4	ATTAAT	Light responsive element
Glyma6G092700	GmbZIP80	Box 4	ATTAAT	Light responsive element
Glyma6G092700	GmbZIP80	chs-CMA2a	TCACTTGA	Light responsive element
Glyma6G092700	GmbZIP80	Gap-box	CAAATGAA(A/G)A	Light responsive element
Glyma6G092700	GmbZIP80	G-Box	CACGTT	Light responsive element
[truncated: 313 more rows]

## Sheet: Table S5
Supplementary Table S5 Estimation of the diversity time of duplication events for GmbZIPs
Duplicated gene pairs		Ka	Ks	Ka/Ks	Diversification time (Mya)	Duplication type
Gene 1	Gene 2
GmbZIP1	GmbZIP98	0.0174871	0.124079	0.140936	10.0696	WGD or Segmental
GmbZIP1	GmbZIP161	0.289367	1.80492	0.160321	146.479	WGD or Segmental
GmbZIP1	GmbZIP160	0.306549	1.3912	0.220348	112.904	WGD or Segmental
GmbZIP1	GmbZIP43	0.294184	1.24818	0.235689	101.297	WGD or Segmental
GmbZIP2	GmbZIP6	0.0435668	0.187109	0.232842	15.1849	WGD or Segmental
GmbZIP2	GmbZIP50	0.168434	0.673607	0.250048	54.6668	WGD or Segmental
GmbZIP2	GmbZIP91	0.179984	0.624215	0.288336	50.6583	WGD or Segmental
GmbZIP94	GmbZIP17	0.557602	2.03615	0.273851	165.244	WGD or Segmental
GmbZIP3	GmbZIP153	0.141713	0.491663	0.288232	39.9011	WGD or Segmental
GmbZIP3	GmbZIP96	0.140957	0.458473	0.30745	37.2075	WGD or Segmental
GmbZIP3	GmbZIP129	0.0600981	0.112463	0.534383	9.12694	WGD or Segmental
GmbZIP4	GmbZIP24	0.269475	1.10638	0.243564	89.7886	WGD or Segmental
GmbZIP4	GmbZIP81	0.2928	0.85488	0.342504	69.378	WGD or Segmental
GmbZIP4	GmbZIP128	0.0713222	0.192945	0.369651	15.6585	WGD or Segmental
GmbZIP4	GmbZIP31	0.619059	--	--	--	WGD or Segmental
GmbZIP5	GmbZIP166	0.162752	1.45812	0.111618	118.334	WGD or Segmental
GmbZIP5	GmbZIP103	0.179834	1.36525	0.131722	110.797	WGD or Segmental
GmbZIP5	GmbZIP47	0.0542405	0.232616	0.233176	18.878	WGD or Segmental
GmbZIP97	GmbZIP49	0.501136	0.990106	0.506143	80.3523	WGD or Segmental
GmbZIP98	GmbZIP43	0.329447	1.19767	0.275075	97.1969	WGD or Segmental
GmbZIP7	GmbZIP118	0.0397571	0.10901	0.36471	8.84673	WGD or Segmental
GmbZIP7	GmbZIP19	0.321375	--	--	--	WGD or Segmental
GmbZIP7	GmbZIP30	0.354088	--	--	--	WGD or Segmental
GmbZIP9	GmbZIP86	0.103671	0.647878	0.160017	52.5787	WGD or Segmental
GmbZIP9	GmbZIP13	0.108976	0.660077	0.165096	53.5687	WGD or Segmental
GmbZIP9	GmbZIP48	0.0222373	0.127721	0.174109	10.3652	WGD or Segmental
GmbZIP10	Glyma.06G143200	0.345963	2.39745	0.144305	194.565	WGD or Segmental
GmbZIP10	GmbZIP82	0.111247	0.656184	0.169537	53.2528	WGD or Segmental
GmbZIP10	GmbZIP76	0.0270577	0.149535	0.180945	12.1356	WGD or Segmental
GmbZIP11	GmbZIP85	0.0293847	0.121941	0.240975	9.89615	WGD or Segmental
GmbZIP100	GmbZIP80	0.0273639	0.101492	0.269617	8.23659	WGD or Segmental
GmbZIP13	GmbZIP86	0.0169903	0.124888	0.136044	10.1354	WGD or Segmental
GmbZIP13	GmbZIP48	0.111183	0.664789	0.167246	53.9511	WGD or Segmental
GmbZIP14	GmbZIP87	0.0552076	0.136623	0.404088	11.0876	WGD or Segmental
GmbZIP103	GmbZIP47	0.191214	1.0582	0.180698	85.8783	WGD or Segmental
GmbZIP15	GmbZIP125	0.188077	0.709075	0.265243	57.5451	WGD or Segmental
GmbZIP15	GmbZIP169	0.189175	0.662167	0.285691	53.7384	WGD or Segmental
GmbZIP15	GmbZIP88	0.0394169	0.0831818	0.473865	6.75064	WGD or Segmental
GmbZIP16	GmbZIP157	0.319522	2.74101	0.116571	222.447	WGD or Segmental
GmbZIP16	GmbZIP113	0.379445	2.98913	0.126942	242.584	WGD or Segmental
GmbZIP16	GmbZIP18	0.346621	2.38421	0.145382	193.492	WGD or Segmental
GmbZIP16	GmbZIP57	0.130911	0.849739	0.154061	68.9608	WGD or Segmental
GmbZIP16	GmbZIP51	0.152144	0.807185	0.188487	65.5073	WGD or Segmental
GmbZIP16	GmbZIP28	0.0729388	0.146029	0.499481	11.851	WGD or Segmental
GmbZIP16	GmbZIP74	0.362402	--	--	--	WGD or Segmental
GmbZIP17	GmbZIP112	0.112685	0.220693	0.510598	17.9104	WGD or Segmental
GmbZIP105	GmbZIP29	0.0428995	0.100919	0.425089	8.19008	WGD or Segmental
GmbZIP18	GmbZIP28	0.362311	2.1029	0.172291	170.662	WGD or Segmental
GmbZIP18	GmbZIP51	0.384419	2.01601	0.190683	163.61	WGD or Segmental
GmbZIP18	GmbZIP57	0.389786	1.66543	0.234045	135.159	WGD or Segmental
GmbZIP18	GmbZIP113	0.0630055	0.225994	0.278793	18.3406	WGD or Segmental
GmbZIP18	GmbZIP157	0.366461	1.14295	0.320626	92.7567	WGD or Segmental
GmbZIP18	GmbZIP74	0.324942	0.925692	0.351027	75.1248	WGD or Segmental
GmbZIP19	GmbZIP30	0.0501527	0.130914	0.383098	10.6243	WGD or Segmental
GmbZIP19	GmbZIP118	0.311952	--	--	--	WGD or Segmental
GmbZIP20	GmbZIP114	0.0354822	0.182717	0.194193	14.8284	WGD or Segmental
GmbZIP20	GmbZIP145	0.241316	0.73566	0.328026	59.7027	WGD or Segmental
GmbZIP21	GmbZIP32	0.00570863	0.1353	0.0421925	10.9803	WGD or Segmental
GmbZIP21	GmbZIP41	0.109472	1.4695	0.0744963	119.258	WGD or Segmental
GmbZIP21	GmbZIP116	0.112412	1.44798	0.0776338	117.511	WGD or Segmental
GmbZIP22	GmbZIP34	0.0307664	0.157539	0.195294	12.7851	WGD or Segmental
GmbZIP107	GmbZIP82	0.39123	1.93672	0.202006	157.175	WGD or Segmental
GmbZIP108	GmbZIP75	0.161188	0.438981	0.367186	35.6256	WGD or Segmental
GmbZIP108	GmbZIP67	0.158626	0.412362	0.384677	33.4654	WGD or Segmental
GmbZIP24	GmbZIP81	0.042461	0.173151	0.245225	14.0521	WGD or Segmental
GmbZIP24	GmbZIP31	0.620866	1.94519	0.31918	157.862	WGD or Segmental
GmbZIP24	GmbZIP128	0.326792	0.986956	0.331111	80.0967	WGD or Segmental
GmbZIP110	GmbZIP40	0.298034	1.10481	0.26976	89.6613	WGD or Segmental
GmbZIP110	GmbZIP36	0.0558783	0.189039	0.295592	15.3415	WGD or Segmental
GmbZIP110	GmbZIP77	0.399606	0.957681	0.417264	77.7208	WGD or Segmental
GmbZIP26	GmbZIP119	0.017195	0.0860466	0.199833	6.98314	WGD or Segmental
GmbZIP111	GmbZIP38	0.0186056	0.105362	0.176587	8.5507	WGD or Segmental
GmbZIP27	GmbZIP67	0.366146	2.18391	0.167656	177.236	WGD or Segmental
GmbZIP27	GmbZIP115	0.364446	1.86134	0.195798	151.057	WGD or Segmental
GmbZIP27	GmbZIP39	0.0320878	0.120085	0.267209	9.74555	WGD or Segmental
GmbZIP27	GmbZIP159	0.156088	0.574372	0.271754	46.6133	WGD or Segmental
GmbZIP27	GmbZIP56	0.161423	0.589809	0.273686	47.8661	WGD or Segmental
GmbZIP28	GmbZIP74	0.378431	4.2307	0.0894487	343.344	WGD or Segmental
GmbZIP28	GmbZIP57	0.170101	1.12427	0.1513	91.2401	WGD or Segmental
GmbZIP28	GmbZIP113	0.383119	2.47803	0.154607	201.105	WGD or Segmental
GmbZIP28	GmbZIP51	0.148917	0.826833	0.180106	67.1018	WGD or Segmental
GmbZIP28	GmbZIP157	0.479158	2.16147	0.221682	175.414	WGD or Segmental
GmbZIP29	GmbZIP132	0.436049	2.76541	0.15768	224.427	WGD or Segmental
GmbZIP29	GmbZIP148	0.164972	0.735104	0.22442	59.6576	WGD or Segmental
GmbZIP29	GmbZIP158	0.175532	0.775923	0.226224	62.9702	WGD or Segmental
GmbZIP29	GmbZIP138	0.386309	--	--	--	WGD or Segmental
GmbZIP113	GmbZIP57	0.383896	3.23197	0.118781	262.291	WGD or Segmental
GmbZIP113	GmbZIP74	0.313394	0.998379	0.313903	81.0237	WGD or Segmental
GmbZIP113	GmbZIP51	0.362056	--	--	--	WGD or Segmental
GmbZIP30	GmbZIP118	0.364087	--	--	--	WGD or Segmental
GmbZIP31	GmbZIP81	0.624421	3.90856	0.159757	317.2	WGD or Segmental
GmbZIP31	GmbZIP171	0.188651	0.600211	0.314308	48.7103	WGD or Segmental
GmbZIP31	GmbZIP128	0.674536	--	--	--	WGD or Segmental
GmbZIP32	GmbZIP41	0.109476	1.54287	0.070956	125.212	WGD or Segmental
GmbZIP32	GmbZIP116	0.112565	1.56854	0.0717643	127.295	WGD or Segmental
GmbZIP115	GmbZIP56	0.351782	2.4656	0.142676	200.097	WGD or Segmental
GmbZIP115	GmbZIP39	0.362949	1.47349	0.246319	119.582	WGD or Segmental
GmbZIP115	GmbZIP75	0.162064	0.448933	0.360997	36.4333	WGD or Segmental
GmbZIP115	GmbZIP67	0.163134	0.41558	0.392547	33.7265	WGD or Segmental
Glyma.06G143200	GmbZIP76	0.342518	1.88689	0.181525	153.131	WGD or Segmental
Glyma.06G143200	GmbZIP82	0.352761	1.78586	0.19753	144.932	WGD or Segmental
GmbZIP33	GmbZIP61	0.027484	0.171409	0.160342	13.9107	WGD or Segmental
GmbZIP33	GmbZIP71	0.145083	0.850487	0.170589	69.0215	WGD or Segmental
GmbZIP33	GmbZIP63	0.150034	0.81821	0.183368	66.402	WGD or Segmental
Glyma.06G307700	GmbZIP60	0.0817669	0.214681	0.380876	17.4225	WGD or Segmental
GmbZIP34	GmbZIP79	0.15327	0.595962	0.257181	48.3655	WGD or Segmental
GmbZIP34	GmbZIP42	0.148932	0.551616	0.269992	44.7665	WGD or Segmental
GmbZIP116	GmbZIP41	0.00419618	0.090348	0.0464447	7.33221	WGD or Segmental
GmbZIP36	GmbZIP40	0.30512	1.1476	0.265876	93.134	WGD or Segmental
GmbZIP36	GmbZIP77	0.306844	1.03041	0.297788	83.6232	WGD or Segmental
GmbZIP39	GmbZIP67	0.365483	1.73904	0.210164	141.132	WGD or Segmental
GmbZIP39	GmbZIP75	0.368175	1.64486	0.223834	133.489	WGD or Segmental
GmbZIP39	GmbZIP159	0.148014	0.59022	0.250778	47.8995	WGD or Segmental
GmbZIP39	GmbZIP56	0.153299	0.606146	0.252908	49.1919	WGD or Segmental
GmbZIP40	GmbZIP126	0.375581	1.72694	0.217484	140.15	WGD or Segmental
GmbZIP40	GmbZIP77	0.0823223	0.200035	0.41154	16.2339	WGD or Segmental
GmbZIP41	GmbZIP120	0.0227681	0.107987	0.210842	8.76369	Tandem
GmbZIP42	GmbZIP79	0.0485107	0.09562	0.507327	7.76007	WGD or Segmental
GmbZIP43	GmbZIP161	0.171987	0.771497	0.222926	62.6111	WGD or Segmental
GmbZIP43	GmbZIP65	0.162524	0.688023	0.236219	55.8367	WGD or Segmental
GmbZIP43	GmbZIP160	0.0201881	0.0586072	0.344465	4.75628	WGD or Segmental
GmbZIP121	GmbZIP83	0.0256032	0.119557	0.214151	9.70265	WGD or Segmental
GmbZIP45	GmbZIP78	0.0133128	0.189725	0.0701688	15.3972	WGD or Segmental
GmbZIP47	GmbZIP166	0.19385	1.34957	0.143639	109.524	WGD or Segmental
GmbZIP124	GmbZIP68	0.0274848	0.187767	0.146377	15.2383	WGD or Segmental
GmbZIP124	GmbZIP62	0.444366	2.64115	0.168248	214.343	WGD or Segmental
GmbZIP124	GmbZIP73	0.416637	2.03159	0.205079	164.875	WGD or Segmental
GmbZIP48	GmbZIP86	0.113204	0.67415	0.167921	54.7108	WGD or Segmental
GmbZIP125	GmbZIP88	0.185179	0.558065	0.331824	45.2899	WGD or Segmental
GmbZIP49	GmbZIP154	0.631933	1.04103	0.607029	84.4848	WGD or Segmental
GmbZIP50	GmbZIP91	0.0322788	0.136982	0.235643	11.1168	WGD or Segmental
GmbZIP127	GmbZIP92	0.00920055	0.0922111	0.099777	7.48342	WGD or Segmental
GmbZIP128	GmbZIP81	0.288086	0.828603	0.347677	67.2455	WGD or Segmental
GmbZIP51	GmbZIP57	0.0136709	0.0989085	0.138218	8.02695	WGD or Segmental
GmbZIP51	GmbZIP74	0.339903	2.08046	0.163378	168.841	WGD or Segmental
GmbZIP51	GmbZIP157	0.328688	1.91462	0.171673	155.382	WGD or Segmental
GmbZIP52	GmbZIP149	0.212506	1.28244	0.165705	104.077	WGD or Segmental
GmbZIP52	GmbZIP144	0.227843	1.18316	0.192571	96.0201	WGD or Segmental
GmbZIP52	GmbZIP140	0.0679798	0.338247	0.200976	27.4506	WGD or Segmental
GmbZIP53	GmbZIP58	0.00679802	0.118526	0.0573549	9.61898	WGD or Segmental
GmbZIP54	GmbZIP135	0.0889476	0.102835	0.864958	8.34557	Tandem
GmbZIP136	GmbZIP72	0.119765	0.619176	0.193426	50.2494	WGD or Segmental
GmbZIP136	GmbZIP59	0.0395217	0.0979397	0.403531	7.94832	WGD or Segmental
GmbZIP56	GmbZIP159	0.0143359	0.102115	0.14039	8.2872	WGD or Segmental
GmbZIP56	GmbZIP75	0.313226	2.07066	0.151269	168.045	WGD or Segmental
GmbZIP56	GmbZIP67	0.330868	2.14838	0.154009	174.352	WGD or Segmental
GmbZIP57	GmbZIP74	0.311988	2.49181	0.125205	202.224	WGD or Segmental
GmbZIP57	GmbZIP157	0.355379	1.96323	0.181018	159.326	WGD or Segmental
GmbZIP59	GmbZIP141	0.103091	0.701476	0.146964	56.9284	WGD or Segmental
GmbZIP59	GmbZIP72	0.109055	0.659846	0.165273	53.55	WGD or Segmental
GmbZIP60	Glyma.13G310100	0.200152	0.748712	0.267328	60.7619	WGD or Segmental
GmbZIP60	Glyma.15G110300	0.371645	--	--	--	WGD or Segmental
GmbZIP61	GmbZIP71	0.143441	0.837071	0.17136	67.9328	WGD or Segmental
GmbZIP61	GmbZIP63	0.155287	0.805019	0.192898	65.3315	WGD or Segmental
GmbZIP62	GmbZIP68	0.434046	2.71583	0.15982	220.404	WGD or Segmental
GmbZIP62	GmbZIP73	0.0248605	0.141422	0.175789	11.4772	WGD or Segmental
GmbZIP141	GmbZIP72	0.0170271	0.0918626	0.185354	7.45514	WGD or Segmental
GmbZIP63	GmbZIP71	0.0291906	0.0848211	0.344143	6.88368	WGD or Segmental
GmbZIP63	GmbZIP64	0.263044	--	--	--	WGD or Segmental
GmbZIP63	GmbZIP70	0.306434	--	--	--	WGD or Segmental
GmbZIP64	GmbZIP70	0.0361548	0.18757	0.192754	15.2223	WGD or Segmental
GmbZIP64	GmbZIP71	0.258123	--	--	--	WGD or Segmental
GmbZIP65	GmbZIP160	0.190592	0.778788	0.244729	63.2028	WGD or Segmental
GmbZIP65	GmbZIP161	0.0678165	0.163667	0.414357	13.2824	WGD or Segmental
GmbZIP66	GmbZIP90	0.0546415	0.242503	0.225323	19.6804	WGD or Segmental
GmbZIP67	GmbZIP159	0.325114	1.87848	0.173073	152.449	WGD or Segmental
GmbZIP67	GmbZIP75	0.0165442	0.0752458	0.219869	6.10659	WGD or Segmental
GmbZIP68	GmbZIP165	0.199895	0.924865	0.216134	75.0577	WGD or Segmental
GmbZIP68	GmbZIP73	0.457205	1.62591	0.2812	131.951	WGD or Segmental
GmbZIP70	GmbZIP71	0.276801	--	--	--	WGD or Segmental
GmbZIP73	GmbZIP165	0.350624	2.2624	0.154979	183.606	WGD or Segmental
GmbZIP74	GmbZIP157	0.0804819	0.239132	0.336558	19.4069	WGD or Segmental
GmbZIP75	GmbZIP159	0.306652	1.85754	0.165085	150.749	WGD or Segmental
GmbZIP76	GmbZIP82	0.129297	0.797224	0.162184	64.6989	WGD or Segmental
GmbZIP88	GmbZIP169	0.182523	0.588823	0.30998	47.7861	WGD or Segmental

## Sheet: Table S6
Supplementary Table S6 One-to-one orthologous relationships between soybean and other five species
Subtribe	Glycine max Gene Name	Medicago sativa Gene Name	Solanum lycopersicum Gene Name	Arabidopsis thaliana Gene Name	Oryza sativa Gene Name	Zea mays Gene Name
A	GmbZIP7	Medtr3g101780 Medtr4g085910	Solyc01g108080 Solyc04g078840	AT1G49720 AT3G19290	Os02t0766700 Os06t0211200 Os08t0472000 Os09t0456200	Zm00001eb100750 Zm00001eb314860
	GmbZIP11	Medtr7g088090	--	--	--	--
	GmbZIP17	Medtr8g075130	Solyc02g083520	AT4G35900	Os09t0540800	--
	GmbZIP19	Medtr3g101780 Medtr4g085910	Solyc01g108080 Solyc04g078840	AT4G34000 AT5G42910	Os08t0472000 Os09t0456200	Zm00001eb038010 Zm00001eb100750 Zm00001eb314860
	GmbZIP22	--	--	--	--	--
	GmbZIP23	--	--	--	--	--
	GmbZIP30	Medtr3g101780 Medtr4g085910	Solyc01g108080 Solyc04g078840	AT1G45249 AT4G34000	Os08t0472000 Os09t0456200	Zm00001eb038010 Zm00001eb100750 Zm00001eb314860
	GmbZIP34	Medtr3g010660 Medtr8g043960	--	--	--	--
	GmbZIP36	Medtr4g094390	Solyc01g104650	--	--	--
	GmbZIP40	Medtr4g094390	Solyc01g104650 Solyc04g071510	--	Os01t0867300	Zm00001eb146690
	GmbZIP42	Medtr8g043960	--	--	--	--
	GmbZIP62	Medtr7g104480	Solyc01g009480 Solyc06g074330	AT1G08310	Os01t0859300	--
	GmbZIP66	Medtr5g088230	--	--	--	--
	GmbZIP68	Medtr7g104480	--	AT2G36270	--	--
	GmbZIP73	Medtr2g086340 Medtr7g104480	Solyc01g009510 Solyc09g009490	AT2G36270 AT3G44460	Os01t0859300	--
	GmbZIP77	Medtr4g094390	Solyc01g104650 Solyc04g071510	--	Os01t0867300	Zm00001eb146690
	GmbZIP79	Medtr8g043960	--	--	--	--
	GmbZIP84	Medtr6g026800	--	--	--	--
	GmbZIP85	Medtr7g088090	Solyc10g081350	AT3G56850	Os03t0322700	--
	GmbZIP90	Medtr5g088230	--	--	--	--
		--	--	--	--	--
C	GmbZIP15	Medtr1g080920 Medtr7g115120	Solyc01g097330	AT5G28770	Os12t0601800	--
	GmbZIP20	Medtr1g008990 Medtr3g109310	--	--	--	--
	GmbZIP88	Medtr1g080920 Medtr7g115120	Solyc01g097330	AT5G28770	Os12t0601800	--
		--	--	--	--	--
D	GmbZIP2	Medtr1g111310 Medtr5g054900	Solyc05g009660	AT1G68640	--	--
	GmbZIP6	Medtr5g054900	Solyc05g009660	AT1G68640	--	--
	GmbZIP9	Medtr7g092750	Solyc10g080410	AT3G12250 AT5G06950 AT5G06839	--	--
	GmbZIP12	--	Solyc10g078670	--	--	--
	GmbZIP13	Medtr7g092750	Solyc10g080410 Solyc10g078670	AT3G12250	Os09t0489500 Os09t0280500	Zm00001eb316720
	GmbZIP27	Medtr3g087940 Medtr3g073560 Medtr8g091650	Solyc04g011670 Solyc04g072460 Solyc12g056860	AT1G77920 AT5G65210 AT5G10030	Os04t0637000	--
	GmbZIP39	Medtr3g087940 Medtr3g073560 Medtr8g091650	Solyc04g072460 Solyc12g056860	AT1G77920 AT1G22070 AT5G65210 AT5G10030	Os04t0637000	--
	GmbZIP46	--	--	--	--	--
	GmbZIP48	Medtr7g092750	Solyc10g080410	--	--	--
	GmbZIP50	Medtr1g111310	Solyc05g009660	AT1G68640	--	--
	GmbZIP56	Medtr3g073560 Medtr3g087940 Medtr8g091650	Solyc04g072460	AT1G77920 AT5G10030 AT5G65210	--	--
	GmbZIP59	Medtr2g086420 Medtr4g053250	Solyc06g074320 Solyc11g068370	AT1G08320	Os01t0859500 Os11t0152700 Os12t0152900 Os05t0443900	Zm00001eb147220 Zm00001eb197040 Zm00001eb288970
	GmbZIP67	Medtr3g073560 Medtr3g087940 Medtr5g060950	Solyc04g072460 Solyc12g056860	AT1G22070	--	--
	GmbZIP69	--	--	--	--	--
	GmbZIP72	Medtr2g086420 Medtr4g053250	Solyc06g074320 Solyc11g068370	AT1G08320	Os01t0859500 Os11t0152700 Os12t0152900 Os05t0443900	Zm00001eb147220
	GmbZIP75	Medtr3g073560 Medtr3g087940 Medtr5g060950	Solyc04g072460 Solyc12g056860	AT1G22070	--	--
	GmbZIP86	Medtr7g092750	Solyc10g078670 Solyc10g080410	--	Os09t0489500	Zm00001eb316720 Zm00001eb388270
	GmbZIP91	Medtr1g111310	Solyc05g009660	AT1G68640	--	--
	GmbZIP92	--	--	--	--	--
		--	--	--	--	--
E	GmbZIP33	Medtr2g090900 Medtr4g079500 Medtr4g072090	Solyc07g053450	--	Os01t0211800	--
	GmbZIP38	Medtr8g088650	Solyc01g103873	--	--	--
	GmbZIP61	Medtr2g090900 Medtr4g079500	Solyc07g053450	--	Os01t0211800	--
	GmbZIP63	Medtr2g090900 Medtr4g079500	Solyc07g053450 Solyc07g062710 Solyc12g010800	AT1G06070 AT2G42380	Os01t0211800 Os01t0756200 Os02t0247100	--
	GmbZIP64	Medtr2g078370	Solyc07g062710	AT2G42380	Os01t0211800	--
	GmbZIP70	Medtr2g078370	Solyc07g062710	AT2G42380	Os01t0211800	--
	GmbZIP71	Medtr2g090900 Medtr4g079500	Solyc07g053450 Solyc07g062710 Solyc12g010800	AT1G06070 AT2G42380	Os01t0211800	--
		--	--	--	--	--
G	GmbZIP44	--	--	--	--	--
		--	--	--	--	--
H	GmbZIP54	--	--	--	--	--
	GmbZIP80	--	--	--	--	--
	GmbZIP83	--	--	--	--	--
		--	--	--	--	--
I	GmbZIP10	Medtr3g467120 Medtr5g075390	Solyc06g049040	AT1G06850 AT2G40620	Os03t0336200	Zm00001eb016100 Zm00001eb111560 Zm00001eb330680
	GmbZIP21	Medtr2g101190 Medtr3g109800 Medtr8g013980	Solyc03g120910 Solyc08g066500 Solyc12g044410	AT4G32880	Os01t0200300	--
	GmbZIP26	--	--	--	--	--
	GmbZIP29	Medtr1g023690	Solyc01g110480 Solyc04g081190	AT2G21230 AT4G38900	--	--
	GmbZIP32	Medtr2g101190 Medtr3g109800 Medtr8g013980	Solyc03g120910 Solyc08g066500	AT4G32880	Os01t0200300	--
	GmbZIP35	--	--	--	--	--
	GmbZIP41	Medtr2g101190 Medtr3g109800 Medtr8g013980	Solyc03g120910 Solyc08g066500 Solyc12g044410	AT1G52150	--	--
	GmbZIP45	Medtr2g030130	Solyc02g024070	AT1G30490 AT2G34710	--	--
	GmbZIP49	Medtr6g034945	Solyc04g071160	AT1G43700	Os11t0160500 Os12t0162500	--
	GmbZIP52	Medtr2g099050	Solyc06g053350	AT1G06070 AT2G31370	Os09t0516200	Zm00001eb078620
	GmbZIP53	Medtr2g094520 Medtr4g058970	Solyc11g069470	AT5G60690	--	--
	GmbZIP55	--	--	--	--	--
	GmbZIP58	Medtr2g094520 Medtr4g058970	Solyc11g069470	AT5G60690	--	--
	GmbZIP60	Medtr2g088000 Medtr4g049760	Solyc02g080890 Solyc07g051840	AT1G62300	--	--
	GmbZIP76	Medtr3g467120 Medtr5g075390	--	AT1G06850 AT2G40620	Os03t0336200	Zm00001eb016100 Zm00001eb330680
	GmbZIP78	Medtr2g030130	Solyc02g024070	AT1G30490 AT2G34710	--	--
	GmbZIP82	Medtr3g467120 Medtr5g075390	--	AT1G06850 AT2G40620	Os03t0336200	Zm00001eb016100 Zm00001eb330680
		--	--	--	--	--
J	GmbZIP14	Medtr7g104190	Solyc09g009760 Solyc10g083380	--	--	--
	GmbZIP87	Medtr7g104190	Solyc09g009760 Solyc10g083380	--	--	--
		--	--	--	--	--
K	GmbZIP8	Medtr1g050502	--	--	--	--
		--	--	--	--	--
S	GmbZIP1	--	Solyc04g005170 Solyc05g010516	AT1G68880 AT1G13600 AT2G04038	Os09t0474000	Zm00001eb315850
	GmbZIP3	Medtr8g077950	Solyc02g085610 Solyc02g062950	AT4G36730	--	--
	GmbZIP4	Medtr1g017570 Medtr4g097440 Medtr5g015090	Solyc02g092090 Solyc03g043895	AT2G22850 AT3G49760 AT4G37730	--	--
	GmbZIP5	Medtr1g087040 Medtr7g109510	Solyc01g079480 Solyc01g100460 Solyc06g009640	AT3G62420	Os05t0129300	Zm00001eb014590 Zm00001eb396160
	GmbZIP16	Medtr1g022495 Medtr3g117120 Medtr3g112220 Medtr4g070860	Solyc01g109880 Solyc02g084860 Solyc04g080740 Solyc10g054010	AT1G75390 AT2G18160 AT4G34590	--	--
	GmbZIP18	Medtr1g022495 Medtr3g112220 Medtr3g117120 Medtr4g070860	Solyc01g109880 Solyc02g084860 Solyc04g080740 Solyc10g054010	AT1G75390 AT2G18160	--	--
	GmbZIP24	Medtr1g017570 Medtr4g097440 Medtr5g015090	Solyc02g092090 Solyc03g043895	AT2G22850 AT3G49760 AT4G37730	--	--
	GmbZIP25	--	--	--	--	--
	GmbZIP28	Medtr1g022495 Medtr3g117120 Medtr3g112220 Medtr4g070860	Solyc01g109880 Solyc02g084860 Solyc04g080740 Solyc10g054010	AT1G75390 AT2G18160 AT4G34590	--	--
	GmbZIP31	Medtr1g017570 Medtr3g103360 Medtr4g097440 Medtr5g015090	--	AT2G22850 AT3G49760 AT4G37730	--	--
	GmbZIP37	Medtr8g086020	--	--	--	--
	GmbZIP43	Medtr6g016375 Medtr7g017880	Solyc02g089420 Solyc03g046440 Solyc04g005170 Solyc05g010516	AT3G30530 AT5G15830 AT5G38800	--	--
	GmbZIP47	Medtr1g087040 Medtr7g109510	Solyc01g079480 Solyc01g100460 Solyc06g009640	AT3G62420 AT5G49450	Os12t0560900 Os05t0129300	Zm00001eb014590 Zm00001eb396160
	GmbZIP51	Medtr3g117120 Medtr3g112220 Medtr4g070860	Solyc01g109880 Solyc02g084860 Solyc04g080740 Solyc10g054010	AT1G75390 AT2G18160 AT4G34590	--	--
	GmbZIP57	Medtr3g117120 Medtr3g112220 Medtr4g070860	Solyc01g109880 Solyc02g084860 Solyc04g080740 Solyc10g054010	AT1G75390 AT2G18160 AT4G34590	--	--
	GmbZIP65	Medtr6g016375 Medtr7g017880	Solyc02g089420 Solyc03g046440	AT3G30530 AT5G38800 AT5G15830	--	--
	GmbZIP74	Medtr1g022495 Medtr3g112220 Medtr3g117120	Solyc01g109880 Solyc02g084860 Solyc04g080740	AT1G75390 AT2G18160	--	--
	GmbZIP81	Medtr1g017570 Medtr4g097440 Medtr5g015090	Solyc03g043895	AT2G22850 AT3G49760 AT4G37730	--	--
	GmbZIP89	Medtr1g034500	--	--	--	--
